# Supplementary material for: (Acetone-κO){6,6′-di-tert-butyl-2,2′-[1,2-phenyl­enebis(nitrilo­methyl­idyne)]diphenolato-κ4 O,N,N′,O′}zinc(II)
Source: Acta Crystallogr Sect E Struct Rep Online. 2008 Apr 30;64(Pt 5):m738–9. doi: 10.1107/S1600536808011215 (PMC2961135; doi:10.1107/S1600536808011215)
Supplement: Supplementary file 2 [file e-64-0m738-Isup2.hkl]

# 
# h,k,l, Fc-squared, Fo-squared, sigma(Fo-squared) and status flag 
# 
data_I
_shelx_title ' taher55_0m             R =  New: C2/m' 
_shelx_refln_list_code          4 
_shelx_F_calc_maximum      437.52 
_exptl_crystal_F_000      1160.00 
_reflns_d_resolution_high  0.8107 
 
loop_ 
 _symmetry_equiv_pos_as_xyz 
 'x, y, z' 
 '-x, y, -z' 
 'x+1/2, y+1/2, z' 
 '-x+1/2, y+1/2, -z' 
 '-x, -y, -z' 
 'x, -y, z' 
 '-x+1/2, -y+1/2, -z' 
 'x+1/2, -y+1/2, z' 
 
_cell_length_a    10.5803 
_cell_length_b    16.3602 
_cell_length_c    15.7290 
_cell_angle_alpha  90.000 
_cell_angle_beta   94.446 
_cell_angle_gamma  90.000 
 
_shelx_F_squared_multiplier     1.000 
 
loop_ 
 _refln_index_h 
 _refln_index_k 
 _refln_index_l 
 _refln_F_squared_calc 
 _refln_F_squared_meas 
 _refln_F_squared_sigma 
 _refln_observed_status 
   2   0   0      176.08      208.15      7.13 o 
   4   0   0       60.03       78.94      8.79 o 
   6   0   0     2335.38     2289.87     54.73 o 
   8   0   0      456.80      460.88     27.04 o 
  10   0   0     2455.77     1948.99     76.55 o 
  12   0   0      583.98      646.11     50.96 o 
   1   1   0    55318.75    35124.98   1008.14 o 
   3   1   0    12435.57    14454.91    287.75 o 
   5   1   0     2001.34     2101.47     58.06 o 
   7   1   0      945.85      978.57     21.29 o 
   9   1   0     2818.25     2831.64     65.45 o 
  11   1   0     3212.47     2869.91     74.23 o 
   0   2   0     3335.07     2244.39     90.95 o 
   2   2   0     4999.68     4438.85    137.51 o 
   4   2   0      473.22      725.13     21.15 o 
   6   2   0    15483.79    16718.70    279.76 o 
   8   2   0     2269.61     2405.80     49.47 o 
  10   2   0     1951.07     1643.85     45.16 o 
  12   2   0    13162.31    11166.87    263.26 o 
   1   3   0    10896.84     8693.08    341.77 o 
   3   3   0     2879.11     2325.37     89.87 o 
   5   3   0     7752.68     8328.05    173.36 o 
   7   3   0     7284.60     7825.15    134.41 o 
   9   3   0     2460.99     2213.83     48.93 o 
  11   3   0     2781.91     2300.91     60.05 o 
   0   4   0    14931.17    12552.33    423.59 o 
   2   4   0     6403.58     3414.00    499.96 o 
   4   4   0     8638.55     8513.37    192.81 o 
   6   4   0    17969.64    18907.54    330.74 o 
   8   4   0      402.01      343.31     16.07 o 
  10   4   0     2031.70     1958.56     47.02 o 
  12   4   0     2564.29     2355.11     64.25 o 
   1   5   0     8605.95     7601.91    190.25 o 
   3   5   0     6284.28     4268.55    476.97 o 
   5   5   0     9968.20     9336.04    196.49 o 
   7   5   0    10458.74    10699.50    166.42 o 
   9   5   0     1253.03     1123.86     31.19 o 
  11   5   0     1092.39     1014.66     32.77 o 
   0   6   0    16421.41    13991.38    529.62 o 
   2   6   0     2176.69     2139.36     61.63 o 
   4   6   0     9461.04     9753.57    253.52 o 
   6   6   0    17016.21    17839.50    476.29 o 
   8   6   0      483.77      527.85     24.04 o 
  10   6   0     2302.48     2145.99     52.13 o 
  12   6   0       84.27       96.27     22.33 o 
   1   7   0     7364.84     5116.45    780.70 o 
   3   7   0     4974.30     2962.91    569.77 o 
   5   7   0     9443.48     8612.78    226.93 o 
   7   7   0     2183.03     2340.34     44.17 o 
   9   7   0     1552.88     1483.78     41.86 o 
  11   7   0      904.98      827.74     30.41 o 
   0   8   0      446.24      139.66     11.22 o 
   2   8   0     6717.82     5415.59    664.11 o 
   4   8   0     1957.05     1363.41     81.31 o 
   6   8   0     4961.63     5284.58    116.44 o 
   8   8   0     3057.40     3222.17     75.87 o 
  10   8   0     2346.43     2378.04     68.88 o 
   1   9   0     2905.86     2197.11     93.83 o 
   3   9   0     1256.61      811.90     61.35 o 
   5   9   0     8522.37     6224.54    146.78 o 
   7   9   0     2757.57     3018.84     77.33 o 
   9   9   0     1400.46     1549.67     65.44 o 
  11   9   0     2513.88     2594.07    114.20 o 
   0  10   0    13073.79    12203.65    376.34 o 
   2  10   0     3394.50     3121.89     74.05 o 
   4  10   0     5931.75     4906.81    117.31 o 
   6  10   0      755.22      828.32     35.26 o 
   8  10   0     1051.95     1324.18     44.43 o 
  10  10   0     1593.16     1869.28    101.71 o 
   1  11   0     9685.61     9042.38    299.83 o 
   3  11   0     3935.06     3980.11    178.13 o 
   5  11   0       42.11      217.09     16.18 o 
   7  11   0      869.98      799.94     37.48 o 
   9  11   0      917.95     1150.13     53.60 o 
   0  12   0     9087.16     9928.29    305.14 o 
   2  12   0     2999.33     2878.74     83.94 o 
   4  12   0      151.26      145.48     14.78 o 
   6  12   0      328.49      384.09     37.79 o 
   8  12   0     2316.28     2937.49    231.03 o 
  10  12   0     1354.23     1235.85     73.50 o 
   1  13   0     5449.67     5631.20    520.49 o 
   3  13   0      372.68      382.33     24.96 o 
   5  13   0     1880.61     1665.50    233.34 o 
   7  13   0      110.31      280.84     28.05 o 
   9  13   0     1517.36     2107.56    128.75 o 
   0  14   0     3719.00     4428.44    166.51 o 
   2  14   0     1876.48     1913.02    397.22 o 
   4  14   0     3705.15     4153.73    187.19 o 
   6  14   0      127.47      194.49     27.28 o 
   8  14   0       99.96       98.91     21.83 o 
   1  15   0     1359.88     1345.81     57.04 o 
   3  15   0      958.73     1160.70     61.79 o 
   5  15   0     1494.66     1720.15     60.20 o 
   7  15   0     1150.76     1148.46     42.18 o 
   0  16   0       61.23      169.36     28.34 o 
   2  16   0      537.90      487.49     65.42 o 
   4  16   0      758.80      690.15    112.47 o 
   6  16   0     1835.47     1880.96    101.50 o 
   1  17   0      172.49      195.00     66.48 o 
   3  17   0      636.61      961.10     71.27 o 
   5  17   0      883.12      918.01    108.39 o 
   7  17   0      726.59     1068.90    112.13 o 
   0  18   0      939.04     1583.33     83.08 o 
   2  18   0      438.65      641.82     67.41 o 
   4  18   0      140.05      166.21     33.44 o 
   1  19   0      646.30     1302.67    267.85 o 
   3  19   0      211.90      235.07     90.01 o 
   0  20   0      700.56     1445.54     99.23 o 
 -12   0   1     4304.22     3531.29    126.20 o 
 -10   0   1      337.93      451.47     43.29 o 
  -8   0   1       15.84       29.20     18.57 o 
  -6   0   1     2140.03     2272.70     61.08 o 
  -4   0   1     5550.98     5754.46    187.47 o 
  -2   0   1    18403.48    21662.22    572.83 o 
   2   0   1     8072.03     9744.57    339.70 o 
   4   0   1     1268.21     1730.86     54.20 o 
   6   0   1      108.61      165.22     11.36 o 
   8   0   1      303.89      382.42     22.73 o 
  10   0   1     9933.88     9016.31    263.55 o 
  12   0   1      663.63      696.16     53.13 o 
 -13   1   1     1188.04     1139.91     45.08 o 
 -11   1   1     4022.86     3502.26     92.62 o 
  -9   1   1     1316.29     1276.86     38.08 o 
  -7   1   1       88.97      236.37     11.38 o 
  -5   1   1      930.66     1062.63     25.06 o 
  -3   1   1     7151.19     8106.19    171.77 o 
  -1   1   1    11935.89    13118.28    296.63 o 
   1   1   1     5012.15     4390.43    114.10 o 
   3   1   1      568.70      597.65     12.64 o 
   5   1   1       17.27       82.52      6.27 o 
   7   1   1     2860.91     2875.05     49.93 o 
   9   1   1      225.78      297.54     18.93 o 
  11   1   1     2024.39     1952.58     53.53 o 
 -12   2   1     3811.81     3274.96     84.22 o 
 -10   2   1     2492.69     2131.67     54.78 o 
  -8   2   1     1803.44     1786.69     40.30 o 
  -6   2   1      142.40      178.31     12.39 o 
  -4   2   1     4242.03     4696.68    103.66 o 
  -2   2   1    19581.30    20721.74    575.32 o 
   0   2   1     8498.74     7868.75    377.67 o 
   2   2   1     1077.37      709.05    158.49 o 
   4   2   1      981.84     1210.32     27.16 o 
   6   2   1     5435.09     6102.46     95.31 o 
   8   2   1      838.41      834.69     22.03 o 
  10   2   1        1.30       19.44     14.61 o 
  12   2   1        7.59       76.70     25.13 o 
 -11   3   1       19.58      110.44     20.63 o 
  -9   3   1     4290.54     3753.56     78.69 o 
  -7   3   1     3802.68     4162.77     73.89 o 
  -5   3   1     8080.95     8719.41    186.31 o 
  -3   3   1       36.72      745.16     17.78 o 
  -1   3   1     8988.99     5725.20    464.60 o 
   1   3   1    10791.15     8314.17    348.61 o 
   3   3   1       15.96      416.45     14.19 o 
   5   3   1      445.17      690.08     22.46 o 
   7   3   1      912.90     1020.35     20.09 o 
   9   3   1      392.36      386.13     18.52 o 
  11   3   1     1208.27     1494.46     40.72 o 
 -12   4   1       39.68      439.79     30.12 o 
 -10   4   1     2247.90     2016.65     48.07 o 
  -8   4   1     1070.80      982.01     25.23 o 
  -6   4   1    15185.76    15541.93    257.95 o 
  -4   4   1     7443.46     7835.52    188.22 o 
  -2   4   1      654.95      582.58     21.11 o 
   0   4   1       50.31       35.82      4.22 o 
   2   4   1     3867.59     2789.60    420.09 o 
   4   4   1      136.27      249.13     10.74 o 
   6   4   1        6.72       39.46      9.01 o 
   8   4   1        4.09        8.66      9.18 o 
  10   4   1       47.62       89.00     15.91 o 
  12   4   1       95.82      173.63     23.04 o 
 -11   5   1     1976.32     1927.00     48.12 o 
  -9   5   1     1366.10     1256.63     33.48 o 
  -7   5   1     4273.79     4593.25     90.36 o 
  -5   5   1     9995.65    10460.04    206.84 o 
  -3   5   1      213.75       97.69     18.12 o 
  -1   5   1     6089.18     5626.99    128.46 o 
   1   5   1     6950.70     6454.14    189.51 o 
   3   5   1     4374.54     3473.51    125.84 o 
   5   5   1       11.60       94.97     13.62 o 
   7   5   1       63.81       57.65     10.61 o 
   9   5   1      129.38      164.14     15.81 o 
  11   5   1      672.42      702.49     27.88 o 
 -12   6   1       12.00      172.08     24.46 o 
 -10   6   1     1147.29     1225.17     35.48 o 
  -8   6   1     4332.25     4254.42    138.44 o 
  -6   6   1     1077.74     1118.35     26.37 o 
  -4   6   1      138.86      204.83     11.62 o 
  -2   6   1    11269.58    10126.27    262.75 o 
   0   6   1       53.19      129.74     25.05 o 
   2   6   1     4427.72     4482.42    116.30 o 
   4   6   1      408.98      779.96     58.68 o 
   6   6   1     5267.23     5782.25    137.01 o 
   8   6   1      106.01      204.04     13.49 o 
  10   6   1      738.82      802.42     26.94 o 
  12   6   1      201.51      205.83     24.67 o 
 -11   7   1      337.87      397.46     26.72 o 
  -9   7   1      787.47      702.91     26.35 o 
  -7   7   1      458.21      605.56     17.11 o 
  -5   7   1     4520.59     4924.44    101.99 o 
  -3   7   1     1796.49     1800.92     71.32 o 
  -1   7   1      466.21      647.25     72.76 o 
   1   7   1     3742.45     3057.73    103.77 o 
   3   7   1     1945.13     1924.13     52.48 o 
   5   7   1       58.81       88.54     14.34 o 
   7   7   1     2174.05     1960.45    100.38 o 
   9   7   1       98.88      154.24     17.85 o 
  11   7   1        2.65       15.61     20.00 o 
 -10   8   1      615.56      706.66     31.51 o 
  -8   8   1      929.37     1097.75     31.33 o 
  -6   8   1     3009.85     3021.56     71.81 o 
  -4   8   1     2446.30     1460.91    174.78 o 
  -2   8   1      390.26      429.95     32.81 o 
   0   8   1     3352.35     3671.16    244.94 o 
   2   8   1     4218.61     4592.92    126.93 o 
   4   8   1     1901.23     2385.87     59.06 o 
   6   8   1       25.13       33.15      9.52 o 
   8   8   1      278.78      322.11     27.25 o 
  10   8   1      636.33      659.23     29.79 o 
 -11   9   1      966.58     1069.51     45.71 o 
  -9   9   1     2882.17     2820.79    100.06 o 
  -7   9   1     1529.83     2040.58     64.34 o 
  -5   9   1     1793.49     1257.49     43.73 o 
  -3   9   1     1407.29     1398.73     50.13 o 
  -1   9   1      122.56      115.62      8.70 o 
   1   9   1      711.28     1588.06     62.62 o 
   3   9   1       69.62       96.33     13.58 o 
   5   9   1      118.82      147.24     21.93 o 
   7   9   1      879.03     1205.74     39.00 o 
   9   9   1        2.28       94.34     19.32 o 
  11   9   1       18.53       56.26     24.72 o 
 -10  10   1     1206.69     1417.43     56.58 o 
  -8  10   1     1521.92     1571.53     68.56 o 
  -6  10   1      580.64      546.23     28.96 o 
  -4  10   1     5192.54     4334.79    336.70 o 
  -2  10   1     2903.72     2271.41    363.07 o 
   0  10   1      258.11      245.58     35.03 o 
   2  10   1      234.58      915.87     33.49 o 
   4  10   1      144.53      156.90     14.06 o 
   6  10   1     1663.32     1675.53    243.34 o 
   8  10   1      621.46      630.92     32.02 o 
  10  10   1        4.86       39.54     22.20 o 
  -9  11   1     1429.04     2124.06    155.43 o 
  -7  11   1      241.82      309.44     16.67 o 
  -5  11   1     2170.66     2190.96     66.95 o 
  -3  11   1     2133.73     1918.67    234.26 o 
  -1  11   1      634.28      560.10     53.88 o 
   1  11   1     1689.51     1593.47    297.41 o 
   3  11   1        3.25       29.88      8.09 o 
   5  11   1        0.76       28.70     11.65 o 
   7  11   1       89.15       96.51     13.92 o 
   9  11   1       43.26       67.46     22.33 o 
 -10  12   1      340.32      537.95     56.70 o 
  -8  12   1     1688.42     1574.12     65.72 o 
  -6  12   1     3011.96     2922.60     82.49 o 
  -4  12   1     1197.03     1166.67    161.45 o 
  -2  12   1      893.34     1182.88    210.94 o 
   0  12   1      118.25      211.22     52.66 o 
   2  12   1      436.34      475.65     32.87 o 
   4  12   1      358.43      531.31     45.60 o 
   6  12   1      749.96      657.68     61.22 o 
   8  12   1      327.95      400.14     33.00 o 
  10  12   1       44.67       50.29     23.91 o 
  -9  13   1      262.40      323.70     28.16 o 
  -7  13   1      104.86       73.19     24.97 o 
  -5  13   1       90.05      161.65     38.98 o 
  -3  13   1      382.44      498.21     87.08 o 
  -1  13   1      270.47      683.36     68.79 o 
   1  13   1      911.71     1012.60     31.52 o 
   3  13   1      947.82      754.31    155.60 o 
   5  13   1       13.35       -1.03     13.22 o 
   7  13   1      623.73      618.73     29.53 o 
   9  13   1        6.78       17.48     23.69 o 
  -8  14   1      141.40      136.62     36.94 o 
  -6  14   1      289.77      357.13     34.68 o 
  -4  14   1      359.08      438.95     28.50 o 
  -2  14   1     1154.46     1103.07    148.86 o 
   0  14   1      385.03      362.04    113.63 o 
   2  14   1      520.52      564.83    130.03 o 
   4  14   1      712.45      836.42     40.33 o 
   6  14   1     1069.31     1342.35     97.85 o 
   8  14   1      262.55      297.54     54.95 o 
  -7  15   1      891.03      976.84     65.36 o 
  -5  15   1      851.39      918.45     72.09 o 
  -3  15   1      301.72      568.79    178.16 o 
  -1  15   1       50.31       24.90     13.61 o 
   1  15   1      947.85     1174.03     42.73 o 
   3  15   1      105.31      112.00     36.13 o 
   5  15   1        0.85       52.14     18.58 o 
   7  15   1        9.11       71.16     23.90 o 
  -6  16   1      465.12      632.39     37.16 o 
  -4  16   1      512.89      204.73     37.87 o 
  -2  16   1      120.55       68.69     25.45 o 
   0  16   1      195.26      307.42     86.71 o 
   2  16   1     1128.87      962.39     62.03 o 
   4  16   1        5.40       57.83     20.97 o 
   6  16   1       75.97      577.93     65.51 o 
  -7  17   1       55.57      195.31     72.66 o 
  -5  17   1      640.75      810.86     77.43 o 
  -3  17   1       13.93       25.98     16.58 o 
  -1  17   1        5.60      -19.97     13.98 o 
   1  17   1       95.22      307.03    183.38 o 
   3  17   1       95.96      100.53     22.10 o 
   5  17   1        1.05      -21.81     20.44 o 
  -4  18   1       42.38       46.72     38.37 o 
  -2  18   1      286.66      198.00     26.06 o 
   0  18   1       22.56       46.23     32.52 o 
   2  18   1       86.57      114.96     40.53 o 
   4  18   1        2.87       45.20     27.26 o 
  -3  19   1      265.83      386.98     43.68 o 
  -1  19   1        3.20       23.38     22.77 o 
   1  19   1      188.50      235.29     59.01 o 
   3  19   1       49.99       57.95     27.73 o 
   0  20   1       38.61       73.47     27.91 o 
 -12   0   2      998.52      841.94     54.64 o 
 -10   0   2      508.07      563.89     45.22 o 
  -8   0   2     2108.76     2075.90     70.73 o 
  -6   0   2     4732.82     4888.97    132.24 o 
  -4   0   2     3350.08     4120.52    128.77 o 
  -2   0   2     1531.99     1782.66     52.56 o 
   0   0   2    50148.93    56436.27   1444.38 o 
   2   0   2    17298.68    22408.29    518.09 o 
   4   0   2     2691.98     3181.23     86.88 o 
   6   0   2     1301.87     1522.14     36.24 o 
   8   0   2     4962.51     4619.14    110.54 o 
  10   0   2    18122.98    16633.50    475.66 o 
  12   0   2       30.37       35.29     34.66 o 
 -13   1   2     1434.08     1455.44     54.23 o 
 -11   1   2      863.12      914.16     41.36 o 
  -9   1   2     1319.06     1195.14     36.76 o 
  -7   1   2     1204.45     1247.61     27.71 o 
  -5   1   2     3205.21     3664.65     76.30 o 
  -3   1   2     8308.50     9454.13    189.52 o 
  -1   1   2     7621.96     9105.38    172.28 o 
   1   1   2     3701.61     3988.06     81.45 o 
   3   1   2     1609.91     1858.19     36.56 o 
   5   1   2     1018.90     1174.83     24.38 o 
   7   1   2     5385.37     5488.18     84.46 o 
   9   1   2     3796.14     3465.89     69.68 o 
  11   1   2     4474.30     4534.13    103.99 o 
 -12   2   2      159.88      270.05     30.66 o 
 -10   2   2      301.95      350.94     23.86 o 
  -8   2   2     2517.80     2544.41     56.27 o 
  -6   2   2     4438.43     4667.17     84.34 o 
  -4   2   2      276.27      621.12     17.46 o 
  -2   2   2    73314.91    82652.54   1762.38 o 
   0   2   2      811.80      656.47     60.95 o 
   2   2   2      475.70      279.08      9.77 o 
   4   2   2      946.43     1201.96     42.70 o 
   6   2   2     4630.09     4414.47     64.98 o 
   8   2   2     1332.54     1338.90     28.28 o 
  10   2   2     2951.55     2752.79     61.13 o 
  12   2   2     2467.77     2154.61     62.04 o 
 -11   3   2       58.91      253.52     23.41 o 
  -9   3   2     1674.20     1613.35     41.33 o 
  -7   3   2        8.40      442.70     13.30 o 
  -5   3   2     7215.75     8453.56    184.44 o 
  -3   3   2      339.98      566.23     17.85 o 
  -1   3   2     8062.64     7058.83    386.56 o 
   1   3   2    62520.96    44818.28   1189.24 o 
   3   3   2     1449.18      880.23    168.19 o 
   5   3   2    10773.91    11632.30    277.16 o 
   7   3   2     6526.21     6608.94    104.41 o 
   9   3   2      154.17      235.94     16.58 o 
  11   3   2     1407.64     1196.23     36.06 o 
 -12   4   2      385.78      492.11     31.14 o 
 -10   4   2      154.21      198.52     19.75 o 
  -8   4   2      356.10      385.00     16.77 o 
  -6   4   2        7.00       51.49      7.41 o 
  -4   4   2     4342.01     4630.49     93.78 o 
  -2   4   2     1889.12     2978.93    102.61 o 
   0   4   2     6666.17     4347.11    560.33 o 
   2   4   2     1617.01     1048.20     26.40 o 
   4   4   2    47753.13    37160.87   1188.46 o 
   6   4   2    11132.52    10563.09    194.27 o 
   8   4   2      221.38      294.68     14.19 o 
  10   4   2     1193.95     1306.28     36.14 o 
  12   4   2      750.16      743.99     32.54 o 
 -11   5   2      260.97      266.85     22.60 o 
  -9   5   2      135.05      235.58     17.84 o 
  -7   5   2      811.93      965.00     22.10 o 
  -5   5   2     5475.50     5520.38    175.70 o 
  -3   5   2       11.27      192.43     11.65 o 
  -1   5   2     3396.34     3988.41    121.72 o 
   1   5   2     7684.68     6429.60    211.24 o 
   3   5   2    10856.75     8039.15    195.68 o 
   5   5   2     5950.26     5805.88    132.62 o 
   7   5   2     6043.12     6088.83    108.83 o 
   9   5   2      712.52      707.02     24.00 o 
  11   5   2     1082.40     1020.53     35.11 o 
 -12   6   2      437.72      410.67     29.71 o 
 -10   6   2      231.80      247.66     19.48 o 
  -8   6   2     1821.59     1919.94     52.87 o 
  -6   6   2     2286.00     2849.96     54.30 o 
  -4   6   2     3140.93     2881.73     87.23 o 
  -2   6   2       21.29       91.36      7.87 o 
   0   6   2    10974.63    11067.74    295.64 o 
   2   6   2      845.02      923.87     30.89 o 
   4   6   2     4230.69     4522.04    123.32 o 
   6   6   2     5078.98     4906.49     95.23 o 
   8   6   2     1749.00     1764.69     38.05 o 
  10   6   2      213.04      247.11     19.67 o 
  12   6   2     2221.97     2009.88     53.56 o 
 -11   7   2      700.36      691.65     30.55 o 
  -9   7   2     1582.20     1739.01     45.53 o 
  -7   7   2     1991.07     2207.04     47.05 o 
  -5   7   2     2273.27     2363.66     67.88 o 
  -3   7   2       11.06       33.79      8.89 o 
  -1   7   2      801.98      756.70     63.05 o 
   1   7   2     2986.75     2420.49    114.21 o 
   3   7   2     4520.93     3312.13    232.36 o 
   5   7   2     4742.67     3199.11    229.21 o 
   7   7   2     2874.97     2924.32     66.95 o 
   9   7   2       28.70       30.20     16.00 o 
  11   7   2      579.90      551.85     31.51 o 
 -10   8   2      374.25      415.77     49.39 o 
  -8   8   2      316.10      435.82     50.30 o 
  -6   8   2     5832.06     6082.73    132.98 o 
  -4   8   2       47.18      200.50     19.90 o 
  -2   8   2      536.44      795.50     30.47 o 
   0   8   2     4198.40     4450.68    118.77 o 
   2   8   2     6527.36     4872.46    188.08 o 
   4   8   2     2733.71     2586.18    139.52 o 
   6   8   2     1801.64     1897.81     42.00 o 
   8   8   2      804.11      861.41     25.68 o 
  10   8   2      105.88       86.96     19.75 o 
 -11   9   2      324.27      282.51     45.81 o 
  -9   9   2       10.30       47.01     18.62 o 
  -7   9   2       71.95      100.34     13.57 o 
  -5   9   2     2829.14     3175.57     81.03 o 
  -3   9   2      832.38      965.50     36.34 o 
  -1   9   2     1871.68     1461.07    115.35 o 
   1   9   2     7570.83     6713.54    239.33 o 
   3   9   2      493.87      911.53     60.62 o 
   5   9   2     5869.96     4145.87    378.99 o 
   7   9   2     2924.86     3162.15     74.14 o 
   9   9   2      188.80      271.84     27.79 o 
  11   9   2     1229.04     1230.48     48.87 o 
 -10  10   2      429.08      535.74     58.28 o 
  -8  10   2      232.50      250.13     26.37 o 
  -6  10   2        4.43      112.20     12.08 o 
  -4  10   2      658.86      522.77     24.55 o 
  -2  10   2      212.20      344.31     14.30 o 
   0  10   2    13247.51    11424.44    619.55 o 
   2  10   2     1961.42     1673.89    288.44 o 
   4  10   2     1467.86     1078.63    169.04 o 
   6  10   2    10056.87    11075.97    295.17 o 
   8  10   2      782.65      842.95     36.07 o 
  10  10   2      929.63     1031.40     49.79 o 
  -9  11   2      146.60      240.56     26.70 o 
  -7  11   2     1297.37     1336.01     43.89 o 
  -5  11   2       42.17       45.34     11.06 o 
  -3  11   2      295.77      203.23     13.48 o 
  -1  11   2     3109.39     2760.08    247.50 o 
   1  11   2     3264.85     3342.36    153.85 o 
   3  11   2     1507.24     1359.87     82.74 o 
   5  11   2     1084.71     1038.83     67.89 o 
   7  11   2     1921.32     2519.25     78.34 o 
   9  11   2      997.20      935.73     45.01 o 
 -10  12   2      179.06      119.39     25.50 o 
  -8  12   2      261.31      365.10     72.04 o 
  -6  12   2     6060.45     6217.21    226.36 o 
  -4  12   2      377.60      457.57     21.68 o 
  -2  12   2      796.77      451.74     90.30 o 
   0  12   2     2834.30     2671.47    221.03 o 
   2  12   2     2654.83     2762.60    104.53 o 
   4  12   2     3200.80     2943.36     96.97 o 
   6  12   2     1289.55     1265.95    117.29 o 
   8  12   2      874.85     1074.16     72.39 o 
  10  12   2     1303.52     1473.92     59.52 o 
  -9  13   2      478.63      566.91     58.03 o 
  -7  13   2     1211.72     1521.57     64.93 o 
  -5  13   2     1843.37     1845.59     64.62 o 
  -3  13   2      418.19      516.40    163.07 o 
  -1  13   2     1493.01     1405.88    164.51 o 
   1  13   2     1894.23     1779.74     53.45 o 
   3  13   2      255.87      359.70     17.99 o 
   5  13   2      133.29      165.18     16.73 o 
   7  13   2      516.78      619.57     45.06 o 
   9  13   2     1360.84     1587.52    104.37 o 
  -8  14   2       76.96       83.52     27.23 o 
  -6  14   2      628.87      934.72     39.10 o 
  -4  14   2      231.49      560.44    127.14 o 
  -2  14   2      286.76      405.67     28.91 o 
   0  14   2     1552.82     1593.28    213.10 o 
   2  14   2       88.73      116.73     33.19 o 
   4  14   2     1384.82     1628.51     87.34 o 
   6  14   2     2478.53     2105.17    245.12 o 
   8  14   2      708.09      851.46     95.82 o 
  -7  15   2       81.64      115.84     20.38 o 
  -5  15   2      654.33      903.60     51.84 o 
  -3  15   2      107.51       70.44     16.30 o 
  -1  15   2      100.57       90.90     31.93 o 
   1  15   2     1054.93     1247.60     48.79 o 
   3  15   2     1089.03     1138.34    166.61 o 
   5  15   2     1616.49     1824.50     71.57 o 
   7  15   2     2160.71     2300.89    157.39 o 
  -6  16   2      176.97      334.25     77.82 o 
  -4  16   2      922.51     1035.49    107.21 o 
  -2  16   2       21.81       19.26     15.54 o 
   0  16   2      444.10      689.22    322.05 o 
   2  16   2      590.56      647.79     47.86 o 
   4  16   2      632.88      958.87    207.91 o 
   6  16   2     1744.20     1958.64     81.25 o 
  -5  17   2      326.92      198.42     44.54 o 
  -3  17   2       91.29       98.44     35.26 o 
  -1  17   2      203.14      192.17     24.34 o 
   1  17   2      260.15      450.47     49.93 o 
   3  17   2      450.43      680.92    113.10 o 
   5  17   2      981.21      983.99    253.99 o 
  -4  18   2       90.12       90.94     42.44 o 
  -2  18   2       14.78       -1.26     19.08 o 
   0  18   2      831.00     1136.73     68.75 o 
   2  18   2      206.83      376.93     55.46 o 
   4  18   2      347.25      572.10    155.74 o 
  -3  19   2       54.27       34.80     23.95 o 
  -1  19   2      129.74      205.51     69.91 o 
   1  19   2      409.34      685.49    238.83 o 
   3  19   2       86.20      172.44     62.95 o 
   0  20   2      177.89      317.21     95.53 o 
 -12   0   3      845.96      817.30     60.26 o 
 -10   0   3      625.81      703.85     44.92 o 
  -8   0   3      167.56      150.46     22.20 o 
  -6   0   3     2020.42     2139.79     61.91 o 
  -4   0   3    18950.98    21072.79    596.08 o 
  -2   0   3   191423.63   207715.66   6021.07 o 
   0   0   3      171.12      196.87      7.96 o 
   2   0   3     5163.73     5653.40    132.85 o 
   4   0   3      297.28      257.75     12.64 o 
   6   0   3     4392.81     4640.52    105.86 o 
   8   0   3     8986.15     9020.64    221.16 o 
  10   0   3      563.37      626.65     43.49 o 
  12   0   3      161.39      137.15     39.08 o 
 -11   1   3     1720.69     1655.56     54.03 o 
  -9   1   3     3123.10     3002.45     72.74 o 
  -7   1   3      845.75      843.23     21.26 o 
  -5   1   3     7797.28     8600.26    180.67 o 
  -3   1   3    74295.97    86371.64   1859.56 o 
  -1   1   3    17152.26    19306.14    348.95 o 
   1   1   3    13890.66    16323.72    266.03 o 
   3   1   3     1768.15     2621.66     45.07 o 
   5   1   3      520.64      600.90     14.83 o 
   7   1   3     7500.05     7523.72    114.27 o 
   9   1   3     6201.13     5830.67    111.33 o 
  11   1   3      935.69      862.45     34.14 o 
 -12   2   3      951.34      913.92     41.42 o 
 -10   2   3     2490.51     2274.20     60.76 o 
  -8   2   3     8496.46     8490.88    183.32 o 
  -6   2   3     2454.06     2268.31     43.58 o 
  -4   2   3    25491.58    29463.43    631.31 o 
  -2   2   3    11296.02    12225.62    255.14 o 
   0   2   3      341.94      368.68     19.99 o 
   2   2   3     6551.36     5653.81    244.12 o 
   4   2   3      364.49      357.95     10.93 o 
   6   2   3     1929.76     1927.07     31.41 o 
   8   2   3     3329.46     3114.57     55.03 o 
  10   2   3    11409.72    10178.59    198.45 o 
  12   2   3      248.39      236.92     29.17 o 
 -11   3   3     2502.34     2228.43     61.71 o 
  -9   3   3     1608.07     1436.99     42.32 o 
  -7   3   3     4834.01     4551.71     76.86 o 
  -5   3   3     9543.59    10099.77    219.85 o 
  -3   3   3      304.08      272.65      8.59 o 
  -1   3   3     3341.34     3774.33     78.99 o 
   1   3   3     3868.72     3655.17     89.81 o 
   3   3   3    23434.66    21770.84    651.71 o 
   5   3   3     2359.46     2604.87     50.19 o 
   7   3   3     6718.51     6706.24     96.82 o 
   9   3   3     1796.15     1607.48     37.63 o 
  11   3   3      788.24      752.68     31.05 o 
 -12   4   3      944.42      836.74     34.99 o 
 -10   4   3     2983.97     2816.70     75.24 o 
  -8   4   3     2890.90     2705.02     58.97 o 
  -6   4   3     2794.73     2643.95     49.39 o 
  -4   4   3     3707.97     4377.11    143.12 o 
  -2   4   3    10368.91     8672.86    640.95 o 
   0   4   3     3169.43     3271.38     76.32 o 
   2   4   3    10984.16     7413.51    513.58 o 
   4   4   3    33473.29    26886.04    942.63 o 
   6   4   3      811.03      718.58     15.76 o 
   8   4   3     6032.89     5882.71     99.87 o 
  10   4   3       32.05      103.24     17.53 o 
  12   4   3      446.66      457.33     29.30 o 
 -11   5   3     1595.94     1396.55     44.52 o 
  -9   5   3     4431.69     4543.96    100.25 o 
  -7   5   3     4121.06     3998.51     73.00 o 
  -5   5   3    12345.89    13040.59    222.86 o 
  -3   5   3     5437.11     5392.04    130.11 o 
  -1   5   3      670.56      623.67     20.60 o 
   1   5   3    10568.86    10589.20    275.07 o 
   3   5   3    18385.83    13682.09    786.68 o 
   5   5   3     5978.65     5873.42    287.93 o 
   7   5   3     1245.30     1308.17     25.87 o 
   9   5   3     1490.43     1419.16     34.92 o 
  11   5   3      564.99      656.53     32.32 o 
 -12   6   3      742.72      707.89     35.41 o 
 -10   6   3      954.86      914.71     31.71 o 
  -8   6   3    13602.88    13485.64    401.21 o 
  -6   6   3     3958.10     4150.88     93.50 o 
  -4   6   3     5273.48     5099.55    112.89 o 
  -2   6   3      835.15      592.37     16.00 o 
   0   6   3    12161.59     9021.86    947.92 o 
   2   6   3    18646.15    16131.89    737.13 o 
   4   6   3     1069.51      785.83     58.48 o 
   6   6   3     2121.17     1634.77     44.88 o 
   8   6   3     4233.46     4193.25     77.74 o 
  10   6   3       65.64       94.70     18.60 o 
  12   6   3     1168.04     1164.69     41.66 o 
 -11   7   3     1439.39     1305.37     45.46 o 
  -9   7   3     5949.98     5911.82    181.03 o 
  -7   7   3     1982.87     2209.04     44.91 o 
  -5   7   3     5765.46     5410.74    142.60 o 
  -3   7   3     3754.34     3019.87    107.95 o 
  -1   7   3     1458.95      913.43     24.77 o 
   1   7   3    10864.26     9031.59    246.46 o 
   3   7   3     5452.66     4208.16    266.86 o 
   5   7   3     1736.51     1363.66    121.65 o 
   7   7   3     2718.79     2938.72     62.86 o 
   9   7   3      224.37      291.49     20.25 o 
  11   7   3      714.25      791.66     33.60 o 
 -10   8   3     2571.03     2691.42    120.42 o 
  -8   8   3     2812.42     3438.35    107.16 o 
  -6   8   3     2212.06     1935.84     65.06 o 
  -4   8   3    14706.65    12880.31   1066.95 o 
  -2   8   3       29.69      119.41     15.41 o 
   0   8   3      696.13      481.24     17.69 o 
   2   8   3     6747.08     4978.29    177.70 o 
   4   8   3     3838.38     3336.89    143.86 o 
   6   8   3     2970.35     2373.81    117.68 o 
   8   8   3     1197.34     1314.15     35.00 o 
  10   8   3      605.93      575.26     29.66 o 
 -11   9   3     1685.53     1865.50     62.32 o 
  -9   9   3      127.79      138.04     20.06 o 
  -7   9   3     7029.18     6684.17    206.61 o 
  -5   9   3     2660.37     2050.18    162.17 o 
  -3   9   3     1284.28     1046.83    164.62 o 
  -1   9   3     4872.72     4167.98    134.00 o 
   1   9   3     3235.92     2302.31    177.71 o 
   3   9   3     3674.99     3160.55     80.01 o 
   5   9   3     1418.17     1265.63     66.68 o 
   7   9   3     4708.20     5060.31    137.76 o 
   9   9   3     1960.34     2099.71     89.33 o 
  11   9   3      204.06      206.60     28.13 o 
 -10  10   3     1387.38     1526.02     56.26 o 
  -8  10   3      251.24      377.08     25.44 o 
  -6  10   3     3342.93     3412.39    163.49 o 
  -4  10   3     3634.17     2533.49    292.92 o 
  -2  10   3     4318.46     3819.00     92.63 o 
   0  10   3     2943.05     2692.74     64.85 o 
   2  10   3     9801.06     7883.26    161.08 o 
   4  10   3     2201.57     1946.25    137.84 o 
   6  10   3     1060.69      906.42     80.72 o 
   8  10   3     5739.82     5623.30    290.47 o 
  10  10   3       29.85       46.12     25.23 o 
  -9  11   3      358.53      384.63     44.34 o 
  -7  11   3      114.24      288.82     50.06 o 
  -5  11   3     3390.76     2904.22    101.43 o 
  -3  11   3     5733.62     5955.62    250.10 o 
  -1  11   3     5031.90     4838.63    215.67 o 
   1  11   3     3964.63     3208.76    255.59 o 
   3  11   3       95.91       84.86     10.11 o 
   5  11   3     2136.66     2218.69    169.43 o 
   7  11   3     2259.15     2112.09    116.43 o 
   9  11   3     1452.13     1714.12     77.39 o 
 -10  12   3     1399.94     1686.48    107.09 o 
  -8  12   3     1171.17     1284.95    103.41 o 
  -6  12   3      904.32      906.60     40.83 o 
  -4  12   3     7011.88     7010.82    214.53 o 
  -2  12   3     5539.99     5603.48    273.16 o 
   0  12   3     1300.71     1280.34    143.38 o 
   2  12   3      717.38      744.58     22.52 o 
   4  12   3     3656.77     3466.13    107.79 o 
   6  12   3     4215.20     4030.30    147.55 o 
   8  12   3     2416.66     2440.44    245.97 o 
  10  12   3      494.94      683.19     40.56 o 
  -9  13   3      231.96      292.37     56.51 o 
  -7  13   3     1885.78     1981.98     74.80 o 
  -5  13   3     2255.27     2540.17    128.64 o 
  -3  13   3     4279.15     4382.96    653.72 o 
  -1  13   3     2483.44     2443.18    244.17 o 
   1  13   3      611.25     1052.42     57.72 o 
   3  13   3       61.70       47.88     13.54 o 
   5  13   3       62.34       85.63     15.93 o 
   7  13   3     1036.05     1382.64     63.00 o 
   9  13   3      946.85      960.86     45.53 o 
  -8  14   3       64.37       46.97     25.23 o 
  -6  14   3     1241.40     1432.19    100.25 o 
  -4  14   3     2011.16     2372.75    159.52 o 
  -2  14   3     1272.40     1430.17     80.02 o 
   0  14   3     2075.87     1992.50    200.59 o 
   2  14   3     2931.60     2461.14    595.24 o 
   4  14   3      558.66      552.99     23.56 o 
   6  14   3      286.98      304.42     57.40 o 
   8  14   3     1396.57     1628.43     80.82 o 
  -7  15   3     1171.84     1270.02     81.23 o 
  -5  15   3     1021.30     1288.58     55.05 o 
  -3  15   3      799.41     1002.83    133.67 o 
  -1  15   3      498.27      938.28     95.09 o 
   1  15   3     2451.59     2583.27    126.16 o 
   3  15   3     1554.66     1788.84     69.07 o 
   5  15   3     1024.88     1205.85    179.18 o 
   7  15   3      805.35      909.80     82.75 o 
  -6  16   3      619.17      773.14    103.63 o 
  -4  16   3     1306.26     1700.47    193.49 o 
  -2  16   3       53.62      131.79     22.25 o 
   0  16   3      169.20      190.47     31.82 o 
   2  16   3     1832.69     2049.37    140.52 o 
   4  16   3      967.34     1248.76    123.39 o 
   6  16   3      597.80      811.09     49.07 o 
  -5  17   3      727.30      971.58    186.98 o 
  -3  17   3       40.86       40.07     24.70 o 
  -1  17   3      363.88      406.08     54.71 o 
   1  17   3      490.69      628.57     44.92 o 
   3  17   3     1237.74     1359.16     59.41 o 
   5  17   3      383.84      587.95     61.01 o 
  -4  18   3      313.93      401.94     80.92 o 
  -2  18   3      173.67      322.73     91.32 o 
   0  18   3      707.10     1132.20    276.07 o 
   2  18   3      557.20      562.85    170.98 o 
   4  18   3      360.32      303.89     41.55 o 
  -3  19   3      762.61     1281.43     70.60 o 
  -1  19   3      266.86      264.09     89.00 o 
   1  19   3      262.45      274.89     56.28 o 
   3  19   3      352.35      408.03     72.50 o 
 -12   0   4        7.37      -13.14     37.60 o 
 -10   0   4        7.13       65.42     29.15 o 
  -8   0   4      788.48      716.57     38.74 o 
  -6   0   4     2717.57     2786.17     78.54 o 
  -4   0   4      608.50      626.33     23.27 o 
  -2   0   4   133739.69   148856.89   4068.18 o 
   0   0   4     5996.15     6954.99    172.78 o 
   2   0   4     6620.51     8018.36    186.88 o 
   4   0   4      217.26      346.23     14.54 o 
   6   0   4      361.64      439.46     16.50 o 
   8   0   4     7101.28     7545.63    176.55 o 
  10   0   4     1192.86     1106.30     46.36 o 
  12   0   4      905.23      837.83     56.96 o 
 -11   1   4       66.70       90.13     25.09 o 
  -9   1   4       41.73      159.66     19.80 o 
  -7   1   4       24.80        5.19      8.42 o 
  -5   1   4     1074.16     1772.02     41.03 o 
  -3   1   4    23479.26    27707.67    581.58 o 
  -1   1   4      849.66     1130.69     23.60 o 
   1   1   4      659.98      754.00     14.64 o 
   3   1   4     3175.69     4132.78     71.52 o 
   5   1   4      881.11     1144.09     22.09 o 
   7   1   4     4060.96     3908.11     60.49 o 
   9   1   4       12.26      530.41     22.11 o 
  11   1   4      969.91      858.05     33.27 o 
 -12   2   4      809.53      780.85     41.34 o 
 -10   2   4      960.50      890.59     35.02 o 
  -8   2   4      992.48     1053.84     30.50 o 
  -6   2   4       12.16       42.08      7.22 o 
  -4   2   4      174.80      220.91      9.97 o 
  -2   2   4     1224.61     2280.54     51.19 o 
   0   2   4     3626.22     3803.27    113.34 o 
   2   2   4     4086.28     4333.26    154.44 o 
   4   2   4     2820.32     3916.46     76.33 o 
   6   2   4      108.59      310.81     10.64 o 
   8   2   4     1276.11     1365.77     29.51 o 
  10   2   4     1765.31     1844.85     44.34 o 
  12   2   4      288.23      304.83     26.98 o 
 -11   3   4      542.49      645.23     34.13 o 
  -9   3   4     3222.88     3703.31     89.84 o 
  -7   3   4      325.93      372.03     16.41 o 
  -5   3   4     4827.25     5711.02    115.21 o 
  -3   3   4      255.86      917.52     28.04 o 
  -1   3   4     1008.26      837.90    106.14 o 
   1   3   4     1031.28     1144.23     37.11 o 
   3   3   4     2662.07     2374.45    128.01 o 
   5   3   4      133.32      230.56     14.89 o 
   7   3   4      661.00      675.03     16.68 o 
   9   3   4      335.92      547.52     21.39 o 
  11   3   4       19.47       15.89     19.81 o 
 -12   4   4      903.56      888.31     37.01 o 
 -10   4   4      136.82      166.84     21.79 o 
  -8   4   4     3926.46     3889.48     88.93 o 
  -6   4   4        3.66       52.97      8.06 o 
  -4   4   4     1650.94     2262.24     50.43 o 
  -2   4   4       60.43       80.07      6.14 o 
   0   4   4     2543.42     2679.52     66.21 o 
   2   4   4    12830.34    13373.03    324.13 o 
   4   4   4      192.38      234.49     12.21 o 
   6   4   4     3382.24     4007.82     66.52 o 
   8   4   4      144.61      196.18     13.88 o 
  10   4   4       42.05       26.23     16.97 o 
  12   4   4      269.17      348.73     27.72 o 
 -11   5   4      182.27      177.33     23.18 o 
  -9   5   4     4238.10     4660.51    109.88 o 
  -7   5   4      826.96      981.45     27.01 o 
  -5   5   4      375.04      572.81     15.75 o 
  -3   5   4     4108.34     4971.84    114.00 o 
  -1   5   4      202.55      570.47     19.39 o 
   1   5   4       65.11      224.70     11.54 o 
   3   5   4      594.64      575.38     74.23 o 
   5   5   4      777.83      723.38     18.03 o 
   7   5   4      258.66      318.97     13.84 o 
   9   5   4      314.09      318.58     18.49 o 
  11   5   4      635.40      607.66     31.56 o 
 -12   6   4      246.37      213.08     27.10 o 
 -10   6   4     1912.09     1879.86     55.76 o 
  -8   6   4      200.86      313.93     21.91 o 
  -6   6   4      728.41      705.56     19.77 o 
  -4   6   4      405.83      473.70     12.77 o 
  -2   6   4      170.24      271.74     12.48 o 
   0   6   4     1684.73     1690.91     58.36 o 
   2   6   4     2942.66     2987.23    189.53 o 
   4   6   4     3791.98     3832.24    185.53 o 
   6   6   4     1616.63     1413.31    230.93 o 
   8   6   4      400.46      417.66     17.00 o 
  10   6   4      900.57      865.60     31.36 o 
 -11   7   4      866.09      919.16     41.63 o 
  -9   7   4      698.70     1081.42     35.79 o 
  -7   7   4       10.16      163.49     11.17 o 
  -5   7   4       71.38      166.34     10.90 o 
  -3   7   4     1279.10     1403.44    105.50 o 
  -1   7   4     4779.34     3651.80    128.24 o 
   1   7   4      130.69      260.57     25.82 o 
   3   7   4     2656.58     2292.54     55.50 o 
   5   7   4      371.19      494.55     51.31 o 
   7   7   4     2053.39     1956.68     54.79 o 
   9   7   4        2.14       16.69     15.54 o 
  11   7   4      456.79      552.94     35.46 o 
 -10   8   4     1320.32     1517.25     52.40 o 
  -8   8   4     1159.83     1781.19     82.75 o 
  -6   8   4       42.14       43.86      8.91 o 
  -4   8   4      142.12      287.62     33.20 o 
  -2   8   4     2586.11     2574.92     73.49 o 
   0   8   4      145.35      940.46     37.40 o 
   2   8   4      306.88      297.01     41.55 o 
   4   8   4      354.64      428.28     17.47 o 
   6   8   4      134.34       84.55      9.29 o 
   8   8   4      180.81      134.08     16.22 o 
  10   8   4       57.97       63.04     20.96 o 
 -11   9   4       98.46      148.54     32.09 o 
  -9   9   4      569.11      711.22     31.33 o 
  -7   9   4     2988.39     2966.48    165.63 o 
  -5   9   4        1.23       18.86      9.59 o 
  -3   9   4      344.21      408.66     26.95 o 
  -1   9   4       42.07      138.93     31.38 o 
   1   9   4       58.79      102.09      8.20 o 
   3   9   4        2.73      146.16      9.55 o 
   5   9   4       14.24      297.36     13.40 o 
   7   9   4       51.17       70.76     13.32 o 
   9   9   4       43.88       31.38     15.40 o 
  11   9   4       69.38       93.69     26.82 o 
 -10  10   4      250.55      231.65     27.19 o 
  -8  10   4       22.94       23.94     18.39 o 
  -6  10   4      520.83      514.34     19.73 o 
  -4  10   4      596.47      532.38     59.49 o 
  -2  10   4      801.76     1655.98    141.85 o 
   0  10   4      558.17      626.71    109.77 o 
   2  10   4     1714.69     1471.55     36.23 o 
   4  10   4      198.60      214.39     16.50 o 
   6  10   4       14.04      131.29     14.40 o 
   8  10   4      269.19      418.57     39.89 o 
  10  10   4      787.41      843.92     37.11 o 
  -9  11   4      328.83      436.22     45.36 o 
  -7  11   4       37.76      190.78     27.66 o 
  -5  11   4      225.07      413.94     33.52 o 
  -3  11   4     1790.28     1671.42    143.14 o 
  -1  11   4       29.68      100.70     18.20 o 
   1  11   4       13.80       40.96      8.09 o 
   3  11   4       36.96       42.01      8.99 o 
   5  11   4        0.83       10.29      8.58 o 
   7  11   4      379.49      632.59     33.11 o 
   9  11   4      192.21      205.11     23.62 o 
 -10  12   4      611.51      768.22     52.77 o 
  -8  12   4      181.36      293.15     27.01 o 
  -6  12   4      270.70      331.08     41.47 o 
  -4  12   4      620.38      678.48     75.86 o 
  -2  12   4       34.17       83.99     16.65 o 
   0  12   4       29.86       41.99     10.51 o 
   2  12   4      828.56      835.65     54.63 o 
   4  12   4       56.03      243.10     53.15 o 
   6  12   4        2.11       -6.31     13.17 o 
   8  12   4       70.74       98.71     19.73 o 
  -9  13   4      281.86      374.12     58.42 o 
  -7  13   4       99.52      123.66     24.42 o 
  -5  13   4      229.57      142.19     21.66 o 
  -3  13   4      477.55      460.08    102.55 o 
  -1  13   4      343.30      528.40     82.16 o 
   1  13   4      457.96      736.56     43.82 o 
   3  13   4       34.03      457.72     45.27 o 
   5  13   4        0.22      180.44     17.95 o 
   7  13   4      305.82      271.11     59.64 o 
   9  13   4       38.61       77.71     25.57 o 
  -8  14   4       65.77       83.32     27.26 o 
  -6  14   4       61.35       26.92     15.94 o 
  -4  14   4      394.88     1014.93    148.63 o 
  -2  14   4      471.60      784.49     72.87 o 
   0  14   4        1.95        0.33     11.27 o 
   2  14   4     1860.50     1882.21    151.70 o 
   4  14   4      659.04      690.61     71.90 o 
   6  14   4      394.88      368.43     93.83 o 
   8  14   4      215.03      317.19     48.80 o 
  -7  15   4      184.48      247.72     38.08 o 
  -5  15   4       29.67       69.12     23.56 o 
  -3  15   4       28.78       12.89     17.32 o 
  -1  15   4      598.40      575.24     36.50 o 
   1  15   4      189.74      216.14     23.90 o 
   3  15   4       26.65       48.77     35.82 o 
   5  15   4       10.82        5.97     19.08 o 
   7  15   4      517.34      603.70     55.53 o 
  -6  16   4       31.09      188.87     67.74 o 
  -4  16   4       32.81       18.76     23.51 o 
  -2  16   4      354.05      252.28     34.14 o 
   0  16   4      225.12      308.58     34.64 o 
   2  16   4       27.11      104.61     51.72 o 
   4  16   4       11.97      106.19     21.06 o 
   6  16   4      292.08      409.59     37.12 o 
  -5  17   4       40.66       44.65     23.44 o 
  -3  17   4        9.73        4.12     20.16 o 
  -1  17   4        9.26       29.70     20.07 o 
   1  17   4        5.01      -19.88     16.57 o 
   3  17   4      176.01      350.51     63.31 o 
   5  17   4      126.69       92.58     25.21 o 
  -4  18   4        7.21      -34.97     22.32 o 
  -2  18   4       55.40      159.89     75.96 o 
   0  18   4       19.35       22.97     25.53 o 
   2  18   4       46.55       69.17     28.41 o 
   4  18   4       72.04      124.08     26.39 o 
  -3  19   4       23.73       -6.68     26.88 o 
  -1  19   4       35.88       10.38     24.69 o 
   1  19   4       36.17       71.78     66.18 o 
   3  19   4       27.90      119.04     59.54 o 
 -12   0   5     1997.99     1649.55     84.60 o 
 -10   0   5    10061.56     9105.66    296.82 o 
  -8   0   5       12.74       19.70     19.81 o 
  -6   0   5     2090.74     2126.80     62.31 o 
  -4   0   5     1142.08     1076.19     36.07 o 
  -2   0   5       56.82      385.94     49.36 o 
   0   0   5     8951.76    10853.84    283.65 o 
   2   0   5      290.58      318.43     13.15 o 
   4   0   5     6914.01     8387.70    205.10 o 
   6   0   5     6038.76     6483.51    143.54 o 
   8   0   5    49812.00    49975.43   1122.71 o 
  10   0   5      236.20      230.80     28.46 o 
  12   0   5      718.96      772.95     58.88 o 
 -11   1   5     1937.31     1520.83     51.77 o 
  -9   1   5     2210.33     2349.63     65.18 o 
  -7   1   5     1869.67     1946.37     42.31 o 
  -5   1   5     5357.63     6122.52    126.00 o 
  -3   1   5      196.99      215.42      8.07 o 
  -1   1   5    23689.81    27757.07    520.22 o 
   1   1   5     6942.65     8288.51    147.72 o 
   3   1   5      631.47      595.80     14.19 o 
   5   1   5     5513.40     6309.71     93.28 o 
   7   1   5    13152.74    13347.67    224.02 o 
   9   1   5     6902.55     6516.57    115.49 o 
  11   1   5     1599.06     1373.98     42.44 o 
 -12   2   5      519.92      742.34     48.03 o 
 -10   2   5      645.72      757.78     32.95 o 
  -8   2   5     2306.24     2545.15     59.11 o 
  -6   2   5      674.58      723.33     18.76 o 
  -4   2   5    52441.52    61074.71   1221.93 o 
  -2   2   5     3889.14     3987.80     74.12 o 
   0   2   5     3747.15     3779.17     73.32 o 
   2   2   5    27212.89    30853.10    618.47 o 
   4   2   5      455.93      435.26     18.83 o 
   6   2   5     4325.67     4533.99     70.03 o 
   8   2   5     1351.13     1421.83     30.03 o 
  10   2   5     1290.22     1134.27     33.44 o 
  12   2   5     1857.98     1463.58     45.19 o 
 -11   3   5     1741.33     1686.26     53.97 o 
  -9   3   5       52.07      124.45     20.78 o 
  -7   3   5     4355.56     4446.37     86.80 o 
  -5   3   5    11401.48    13192.40    250.24 o 
  -3   3   5     3629.47     3784.18     89.96 o 
  -1   3   5     6824.96     7063.55    161.24 o 
   1   3   5    11063.55     8229.46    952.74 o 
   3   3   5    17047.39    14662.60    631.45 o 
   5   3   5     1311.22     1410.78     25.53 o 
   7   3   5     2960.72     2840.90     52.27 o 
   9   3   5     1014.89     1043.63     28.46 o 
  11   3   5      697.11      743.20     32.57 o 
 -12   4   5      435.14      492.43     34.70 o 
 -10   4   5     1397.01     1329.52     44.40 o 
  -8   4   5      714.46      760.28     26.79 o 
  -6   4   5     2224.98     2498.76     50.00 o 
  -4   4   5      731.31      628.85     15.50 o 
  -2   4   5     7345.42     6734.84    227.26 o 
   0   4   5     7749.53     6016.40    675.96 o 
   2   4   5    32266.88    27930.28   1117.55 o 
   4   4   5     2750.20     2813.26     91.31 o 
   6   4   5     2048.71     2254.08     42.25 o 
   8   4   5     5948.42     5715.58    110.10 o 
  10   4   5      616.78      661.47     28.23 o 
  12   4   5     2285.15     2028.72     57.65 o 
 -11   5   5     1291.78     1109.02     42.30 o 
  -9   5   5       48.82       89.20     18.44 o 
  -7   5   5     2177.04     2145.89     46.10 o 
  -5   5   5       52.59       84.12      7.08 o 
  -3   5   5    11336.46    10757.52    343.39 o 
  -1   5   5     2992.10     2525.43     63.01 o 
   1   5   5    18278.67    13898.92    606.50 o 
   3   5   5    10076.94     8896.72    209.54 o 
   5   5   5     6126.57     6168.34     99.31 o 
   7   5   5      676.27      575.76     18.18 o 
   9   5   5     2090.34     1979.56     45.00 o 
  11   5   5     3424.28     3150.71     80.16 o 
 -12   6   5      614.10      573.63     42.17 o 
 -10   6   5     2238.42     2240.48     63.74 o 
  -8   6   5      200.81      264.58     18.80 o 
  -6   6   5     5015.15     4474.55     86.15 o 
  -4   6   5      403.96      254.48      9.87 o 
  -2   6   5      606.11     1097.93     43.27 o 
   0   6   5     9057.17     7515.60    329.34 o 
   2   6   5    18682.45    14308.82    783.15 o 
   4   6   5     2375.14     1755.08     55.92 o 
   6   6   5      886.62      886.63     24.49 o 
   8   6   5     3418.59     3546.62     79.44 o 
  10   6   5     3070.89     2812.64     69.01 o 
 -11   7   5     1503.45     1546.33     59.76 o 
  -9   7   5     4583.09     4900.92    147.79 o 
  -7   7   5      738.45      738.56     22.59 o 
  -5   7   5     1296.61     1128.42     31.91 o 
  -3   7   5     2263.42     2087.36     47.48 o 
  -1   7   5     4981.47     2957.66    623.10 o 
   1   7   5     5466.61     4472.51     98.32 o 
   3   7   5     4627.32     3628.25     88.92 o 
   5   7   5     2574.62     2421.82     66.90 o 
   7   7   5      463.73      503.44     19.84 o 
   9   7   5     4864.85     4980.47    131.31 o 
  11   7   5     1610.99     1632.94     50.76 o 
 -10   8   5      581.19      504.09     46.73 o 
  -8   8   5     1621.07     1930.29     54.92 o 
  -6   8   5      480.71      429.15     16.65 o 
  -4   8   5     7219.28     5818.39    194.21 o 
  -2   8   5     6142.58     5013.80    282.91 o 
   0   8   5     5342.28     4117.37    253.35 o 
   2   8   5     5524.81     4588.16    122.97 o 
   4   8   5     1532.67     1379.20     43.40 o 
   6   8   5     2728.81     2414.25    129.80 o 
   8   8   5       82.77       86.42     14.12 o 
  10   8   5     2599.21     2504.70     66.43 o 
 -11   9   5       73.27       51.62     29.79 o 
  -9   9   5      233.12      258.43     26.78 o 
  -7   9   5     2272.85     2028.09     85.62 o 
  -5   9   5     1473.73     1203.06     42.70 o 
  -3   9   5     5906.35     4673.97    241.95 o 
  -1   9   5     6423.24     5361.86    120.20 o 
   1   9   5     4522.43     3266.00    151.71 o 
   3   9   5     8314.04     7200.28    407.85 o 
   5   9   5      109.22      123.04     10.87 o 
   7   9   5     1299.04     1651.99     48.87 o 
   9   9   5     2134.56     2193.82     69.95 o 
 -10  10   5      169.80      350.52     51.63 o 
  -8  10   5        9.72      169.63     20.14 o 
  -6  10   5      803.94      716.69     26.76 o 
  -4  10   5     1262.58      879.06    124.79 o 
  -2  10   5     5009.02     4369.60    321.85 o 
   0  10   5     1451.12     1081.32     91.19 o 
   2  10   5     2047.96     1682.58     44.19 o 
   4  10   5     8416.94     8215.25    236.81 o 
   6  10   5     1263.36     1354.79     61.16 o 
   8  10   5     2658.96     2343.95    179.47 o 
  10  10   5      615.92      810.89     42.53 o 
  -9  11   5     2909.19     3350.59    130.18 o 
  -7  11   5      117.90      134.89     22.87 o 
  -5  11   5      196.68      102.91     16.36 o 
  -3  11   5     4291.81     4194.00     89.58 o 
  -1  11   5     1579.03     1329.86     72.76 o 
   1  11   5     1346.26     1071.91     75.37 o 
   3  11   5     1724.17     1403.96    248.04 o 
   5  11   5     1997.28     1387.63    146.18 o 
   7  11   5     3953.06     4066.26    195.09 o 
   9  11   5     2313.84     2646.93    145.33 o 
 -10  12   5      544.70      782.61     57.01 o 
  -8  12   5     2510.67     3153.18    161.43 o 
  -6  12   5      488.55      493.62     24.31 o 
  -4  12   5     1794.90     1590.27     39.39 o 
  -2  12   5     2744.83     2296.62    212.98 o 
   0  12   5     4090.68     3802.75    458.94 o 
   2  12   5      116.26      155.85     25.12 o 
   4  12   5       61.19       55.08     13.63 o 
   6  12   5     1723.08     1602.75     62.41 o 
   8  12   5     2653.25     3041.54    474.09 o 
  -9  13   5     1512.74     1874.50    302.61 o 
  -7  13   5      595.04     1140.82     73.64 o 
  -5  13   5     1224.28     1015.32    252.81 o 
  -3  13   5     1266.81     1233.25    173.91 o 
  -1  13   5     2475.74     2213.87    196.37 o 
   1  13   5       51.03       84.21     20.44 o 
   3  13   5     2024.62     1823.47    124.46 o 
   5  13   5      643.07      651.75     27.68 o 
   7  13   5     1329.01     1009.56    155.55 o 
   9  13   5     2077.27     2517.08    214.72 o 
  -8  14   5      612.14      812.22     48.60 o 
  -6  14   5      583.08      692.65     70.50 o 
  -4  14   5      391.60      557.43     72.17 o 
  -2  14   5      303.17      410.61     41.66 o 
   0  14   5      438.76      537.49     93.61 o 
   2  14   5      569.49      582.85     76.90 o 
   4  14   5     3699.37     3691.53    129.75 o 
   6  14   5     1154.92      945.59    214.12 o 
   8  14   5     1337.21     1495.80     77.61 o 
  -7  15   5      393.43      442.78     45.72 o 
  -5  15   5      284.02      319.97     32.09 o 
  -3  15   5      862.30     1005.08     67.85 o 
  -1  15   5      204.64      282.58     24.69 o 
   1  15   5     1682.79     1971.92    152.08 o 
   3  15   5     2760.30     2602.25    109.04 o 
   5  15   5      767.05      768.90     49.38 o 
   7  15   5      460.47      419.49     68.41 o 
  -6  16   5      512.85      632.31     63.80 o 
  -4  16   5      610.59      709.38     80.78 o 
  -2  16   5     1082.99     1020.02    100.51 o 
   0  16   5      810.18     1178.80     49.78 o 
   2  16   5     2007.92     1605.42     90.34 o 
   4  16   5      649.95      732.45     36.53 o 
   6  16   5      316.16      308.35     77.58 o 
  -5  17   5      193.56      183.11     34.90 o 
  -3  17   5      617.20      667.57     66.41 o 
  -1  17   5      446.79      339.27     45.47 o 
   1  17   5      983.49     1018.58    423.23 o 
   3  17   5      765.11      980.56     94.05 o 
   5  17   5      325.98      473.00    100.82 o 
  -4  18   5       96.41       94.15     36.45 o 
  -2  18   5      292.73      289.47     75.32 o 
   0  18   5      271.52      404.45    122.83 o 
   2  18   5     1076.34     2181.90    748.68 o 
   4  18   5       64.27       90.77     26.79 o 
  -3  19   5      257.19      402.34    136.83 o 
  -1  19   5      435.20      114.62     87.51 o 
   1  19   5      344.28      419.36     87.90 o 
 -12   0   6     1913.22     1646.93     77.44 o 
 -10   0   6     1002.56     1034.58     54.39 o 
  -8   0   6     3632.00     3588.78    123.99 o 
  -6   0   6     6560.45     6898.94    184.41 o 
  -4   0   6     8044.63     8927.75    280.12 o 
  -2   0   6     4986.41     5357.92    141.61 o 
   0   0   6     2761.91     3802.39    103.31 o 
   2   0   6     1943.77     2458.44     64.39 o 
   4   0   6     7730.82     9760.77    222.56 o 
   6   0   6    12335.70    13195.04    324.30 o 
   8   0   6     8260.87     8623.86    199.07 o 
  10   0   6      328.35      507.34     36.44 o 
  12   0   6       15.47       14.72     39.23 o 
 -11   1   6     2382.03     2099.34     61.67 o 
  -9   1   6     1551.14     1357.41     44.18 o 
  -7   1   6     3294.95     3262.70     72.27 o 
  -5   1   6    24449.14    27601.49    529.13 o 
  -3   1   6    12259.06    14022.69    256.27 o 
  -1   1   6      328.74      751.34     18.53 o 
   1   1   6      530.01      956.22     21.83 o 
   3   1   6     8214.97    10090.99    183.78 o 
   5   1   6     3583.14     4129.73     67.05 o 
   7   1   6     7824.30     8275.04    141.31 o 
   9   1   6      314.68      504.40     21.18 o 
  11   1   6      314.58      429.89     31.19 o 
 -12   2   6      415.52      519.62     38.06 o 
 -10   2   6     3872.75     3193.63     81.00 o 
  -8   2   6     4071.70     4008.45     88.30 o 
  -6   2   6     6646.69     7050.44    127.18 o 
  -4   2   6    19936.49    21837.75    429.38 o 
  -2   2   6     3849.91     4264.75     79.75 o 
   0   2   6     2996.87     3217.74     63.87 o 
   2   2   6      494.86      800.09     18.46 o 
   4   2   6     5680.20     5935.57     91.78 o 
   6   2   6      581.96      682.01     16.90 o 
   8   2   6     2475.76     2473.25     48.82 o 
  10   2   6      664.09      861.70     30.90 o 
 -11   3   6     1580.68     1359.34     47.30 o 
  -9   3   6     4549.14     4263.94    102.40 o 
  -7   3   6     1922.30     2074.66     49.94 o 
  -5   3   6    10398.81    11427.73    211.81 o 
  -3   3   6      628.42     1127.24     29.42 o 
  -1   3   6     6827.90     7387.40    170.26 o 
   1   3   6    19113.48    16709.52    888.16 o 
   3   3   6      298.82      173.98      9.72 o 
   5   3   6     4434.25     5073.96     78.12 o 
   7   3   6      598.31      634.41     19.70 o 
   9   3   6      697.38      690.90     24.22 o 
  11   3   6       48.84      103.34     23.48 o 
 -12   4   6     1038.19      956.23     42.74 o 
 -10   4   6     1955.12     1700.38     52.29 o 
  -8   4   6     1473.18     1615.39     41.26 o 
  -6   4   6     2494.96     2541.78     46.77 o 
  -4   4   6     1736.24     3307.73     69.09 o 
  -2   4   6     1070.72      862.16     25.28 o 
   0   4   6     4172.39     4310.06    101.58 o 
   2   4   6    37509.94    31304.39   1681.82 o 
   4   4   6     7405.87     7551.09    159.87 o 
   6   4   6       62.57       68.37      8.79 o 
   8   4   6        7.79       36.41     12.45 o 
  10   4   6     1941.15     1922.80     50.60 o 
 -11   5   6     2135.29     2057.92     66.48 o 
  -9   5   6     2693.53     2692.29     69.46 o 
  -7   5   6     2163.26     2250.41     55.19 o 
  -5   5   6       18.92      562.69     14.87 o 
  -3   5   6    14804.96    14966.85    384.76 o 
  -1   5   6     5075.62     4389.71    223.08 o 
   1   5   6    17620.19    17235.82    409.56 o 
   3   5   6     4033.20     3833.13    108.20 o 
   5   5   6      657.70      616.80     16.27 o 
   7   5   6      696.05      684.06     20.60 o 
   9   5   6      805.88      824.02     29.95 o 
  11   5   6      171.41      185.33     27.21 o 
 -12   6   6     1957.77     1940.56     65.98 o 
 -10   6   6     5121.26     4805.91    128.87 o 
  -8   6   6     1842.69     1970.75     56.48 o 
  -6   6   6     2060.94     1876.16     37.11 o 
  -4   6   6      379.12      361.89     13.42 o 
  -2   6   6     7359.18     6636.50    156.76 o 
   0   6   6     8316.08     7096.20    177.68 o 
   2   6   6     1953.93     1399.16     53.39 o 
   4   6   6      623.29      687.57     19.93 o 
   6   6   6     1434.78     1301.69     31.89 o 
   8   6   6      219.58      287.84     18.94 o 
  10   6   6     1172.29     1142.45     40.77 o 
 -11   7   6     5460.13     5354.53    155.58 o 
  -9   7   6     3972.51     4300.27    152.74 o 
  -7   7   6     3080.52     2926.23    158.89 o 
  -5   7   6      124.69      193.44     15.56 o 
  -3   7   6     1964.71     1588.29     42.06 o 
  -1   7   6     2256.56     1789.45    201.23 o 
   1   7   6     1273.69      925.96     23.68 o 
   3   7   6     5783.81     5368.93    150.00 o 
   5   7   6      875.25      756.37     42.35 o 
   7   7   6       59.72       59.27     13.02 o 
   9   7   6      826.69      818.22     28.87 o 
  11   7   6      374.09      398.64     33.13 o 
 -10   8   6     1990.60     2042.01     76.51 o 
  -8   8   6     3150.68     3263.14     90.07 o 
  -6   8   6     3387.91     3546.68     77.27 o 
  -4   8   6      950.47      761.91     39.41 o 
  -2   8   6     2861.82     2360.42     54.51 o 
   0   8   6     3153.69     2236.94    210.30 o 
   2   8   6     3053.13     2751.67    209.91 o 
   4   8   6     2251.88     2497.32     61.34 o 
   6   8   6       75.77      125.22     12.71 o 
   8   8   6       52.96      120.24     16.40 o 
  10   8   6     1431.11     1302.53     44.08 o 
 -11   9   6      123.74      110.66     36.38 o 
  -9   9   6     1815.67     1827.29     57.88 o 
  -7   9   6     1750.14     2003.54     71.37 o 
  -5   9   6     2290.51     1619.22    177.34 o 
  -3   9   6     4635.67     3498.68    267.06 o 
  -1   9   6     1876.21     1331.98     44.54 o 
   1   9   6     4331.50     3662.61    106.77 o 
   3   9   6     3206.51     2640.06     58.87 o 
   5   9   6     1658.01     2098.15     51.66 o 
   7   9   6       12.93       33.98     13.51 o 
   9   9   6      698.07      669.39     26.47 o 
 -10  10   6      210.48      298.72     38.09 o 
  -8  10   6      739.55     1013.30     58.69 o 
  -6  10   6     1368.53      981.82    181.32 o 
  -4  10   6     1137.74      996.06     36.88 o 
  -2  10   6     2692.66     2188.36    121.01 o 
   0  10   6     2821.99     2279.33    290.50 o 
   2  10   6     1154.65     1694.79     88.64 o 
   4  10   6     5717.80     7026.64    218.52 o 
   6  10   6     3591.43     3726.46    123.59 o 
   8  10   6       30.97       31.95     14.81 o 
  10  10   6       81.76       55.91     21.11 o 
  -9  11   6     2019.65     2501.99    132.02 o 
  -7  11   6      548.08      635.55     33.63 o 
  -5  11   6     2057.31     1713.90    120.39 o 
  -3  11   6     3913.59     4328.02    103.13 o 
  -1  11   6      722.18      855.29    113.79 o 
   1  11   6      346.70      336.19     28.13 o 
   3  11   6     5498.63     4833.24    247.03 o 
   5  11   6     2378.90     2460.33    128.12 o 
   7  11   6      776.90      910.85     46.78 o 
   9  11   6      541.88      583.25     40.42 o 
  -8  12   6     2088.01     2314.64    106.96 o 
  -6  12   6     4035.45     4540.30    367.16 o 
  -4  12   6     4204.48     3739.98    361.44 o 
  -2  12   6      325.00      511.71     81.54 o 
   0  12   6      863.98      750.37     75.28 o 
   2  12   6     1839.76     1883.60     79.76 o 
   4  12   6     1953.87     2034.50    410.34 o 
   6  12   6     1133.84     1100.28    130.86 o 
   8  12   6      167.53      171.54     28.92 o 
  -9  13   6     2232.53     2640.94    119.30 o 
  -7  13   6     1224.48     1308.22    139.17 o 
  -5  13   6     1624.93     1661.06    140.19 o 
  -3  13   6     3236.02     3232.19    115.27 o 
  -1  13   6      419.98      486.89     27.72 o 
   1  13   6      719.34      763.46     72.74 o 
   3  13   6      549.14      662.38     37.03 o 
   5  13   6      324.26      303.51     52.62 o 
   7  13   6     1012.74      965.08     75.55 o 
  -8  14   6      804.69     1037.38     65.67 o 
  -6  14   6      848.96      721.19     39.21 o 
  -4  14   6      192.36      228.66     38.35 o 
  -2  14   6     1778.71     1362.31     67.05 o 
   0  14   6       25.13        6.76     14.83 o 
   2  14   6     1167.83      977.53     49.68 o 
   4  14   6     1263.08     1213.37     83.08 o 
   6  14   6      816.73      860.74     47.58 o 
   8  14   6      302.12      361.11     55.11 o 
  -7  15   6      640.42      959.96    123.81 o 
  -5  15   6      264.10      391.32     82.55 o 
  -3  15   6      249.61      347.05     58.48 o 
  -1  15   6      968.98      869.04     57.23 o 
   1  15   6     2176.71     2491.68     97.50 o 
   3  15   6     1027.78     1071.96    141.81 o 
   5  15   6      754.40      728.39     67.63 o 
   7  15   6        8.42      -32.07     28.32 o 
  -6  16   6      597.32      439.37     51.10 o 
  -4  16   6      412.56      403.82     74.96 o 
  -2  16   6      304.86      474.95     40.40 o 
   0  16   6     2122.73     2533.51    100.49 o 
   2  16   6      528.49      536.94     52.56 o 
   4  16   6      587.11      715.07     44.69 o 
   6  16   6        2.79        2.13     24.27 o 
  -5  17   6       32.87       11.58     25.84 o 
  -3  17   6      582.73      546.01     46.78 o 
  -1  17   6      402.67      503.63    123.98 o 
   1  17   6      424.83      410.93    120.48 o 
   3  17   6      664.83      868.66     48.53 o 
   5  17   6       33.60       32.02     25.73 o 
  -4  18   6       35.38       14.84     27.46 o 
  -2  18   6      454.74      412.49     95.61 o 
   0  18   6      335.48      362.88    328.45 o 
   2  18   6      214.64      385.86     44.67 o 
  -1  19   6       73.03      107.49     33.32 o 
   1  19   6      345.54      591.04    133.98 o 
 -12   0   7      288.45      306.71     46.74 o 
 -10   0   7     2613.56     2474.47    104.91 o 
  -8   0   7     2144.37     2434.77     95.00 o 
  -6   0   7      823.79      845.08     34.14 o 
  -4   0   7     9178.57    10899.66    304.03 o 
  -2   0   7     1226.32     1240.65     37.38 o 
   0   0   7     2618.06     3145.84     92.91 o 
   2   0   7      138.22      224.67     13.88 o 
   4   0   7     2370.70     3090.38     75.29 o 
   6   0   7      114.83      197.49     17.35 o 
   8   0   7     5146.03     5133.33    136.02 o 
  10   0   7      768.77      744.27     40.46 o 
 -11   1   7       43.46      167.56     27.50 o 
  -9   1   7        8.19      135.37     19.27 o 
  -7   1   7      420.28      555.78     19.98 o 
  -5   1   7    11880.04    13968.48    258.90 o 
  -3   1   7     1396.30     1655.38     35.10 o 
  -1   1   7     2181.28     2564.26     52.10 o 
   1   1   7     2241.36     2720.57     55.50 o 
   3   1   7     3442.55     3926.59     66.82 o 
   5   1   7      911.95     1113.89     21.18 o 
   7   1   7      621.71      722.21     20.92 o 
   9   1   7     2565.92     2385.11     54.29 o 
  11   1   7       35.28       25.07     23.21 o 
 -12   2   7       26.74      145.05     30.36 o 
 -10   2   7      131.05      517.13     30.42 o 
  -8   2   7       35.71      311.06     18.57 o 
  -6   2   7      688.82     1018.85     25.82 o 
  -4   2   7      480.20      563.47     14.76 o 
  -2   2   7      839.92     1205.74     25.39 o 
   0   2   7     4434.69     5525.02    107.54 o 
   2   2   7     1855.43     2420.32     45.75 o 
   4   2   7      988.97     1291.88     24.00 o 
   6   2   7    10356.13    11226.29    188.65 o 
   8   2   7     1412.07     1481.76     35.32 o 
  10   2   7      278.08      303.79     21.20 o 
 -11   3   7      474.75      510.40     33.29 o 
  -9   3   7      458.19      616.09     33.07 o 
  -7   3   7       81.50      138.42     14.71 o 
  -5   3   7     7243.87     8015.41    151.52 o 
  -3   3   7      368.22      378.79     11.78 o 
  -1   3   7        1.83       40.56      6.05 o 
   1   3   7      271.19      315.24     11.31 o 
   3   3   7     3012.56     3455.97     65.49 o 
   5   3   7     2823.46     3407.31     55.69 o 
   7   3   7      238.97      250.93     14.96 o 
   9   3   7     2122.73     2212.87     51.43 o 
  11   3   7      361.36      375.94     30.76 o 
 -12   4   7      117.97      207.43     30.76 o 
 -10   4   7       81.03       90.19     22.53 o 
  -8   4   7      355.45      482.84     24.59 o 
  -6   4   7     4596.28     5101.14     90.35 o 
  -4   4   7      263.55      396.06     12.51 o 
  -2   4   7     4028.87     4631.36     97.78 o 
   0   4   7      575.98      934.66     27.75 o 
   2   4   7      126.88      175.75      9.93 o 
   4   4   7      860.38      930.21     19.88 o 
   6   4   7      110.18      152.44     11.87 o 
   8   4   7      915.57      981.20     28.53 o 
  10   4   7     1750.38     1606.62     47.43 o 
 -11   5   7      142.57      173.94     28.10 o 
  -9   5   7        0.95       23.33     18.71 o 
  -7   5   7      354.99      364.09     18.60 o 
  -5   5   7     1100.88     1300.35     25.84 o 
  -3   5   7      273.34      299.32     10.75 o 
  -1   5   7      261.76      265.06     12.27 o 
   1   5   7      130.89      201.84      9.68 o 
   3   5   7     5454.37     5502.06    123.73 o 
   5   5   7      515.31      360.60     12.84 o 
   7   5   7     2681.73     2663.72     54.13 o 
   9   5   7      136.20      164.02     19.99 o 
  11   5   7     1208.43     1140.18     43.84 o 
 -10   6   7        0.41       23.10     23.33 o 
  -8   6   7      635.07      773.43     29.60 o 
  -6   6   7      656.46      803.45     22.87 o 
  -4   6   7       80.64       84.81      7.83 o 
  -2   6   7     1087.31     1407.68     32.20 o 
   0   6   7     1090.12      983.50     27.02 o 
   2   6   7     1530.95     1545.04     40.12 o 
   4   6   7     3203.34     3257.88     81.85 o 
   6   6   7      248.99      313.13     14.95 o 
   8   6   7     3043.76     2982.69     68.69 o 
  10   6   7      319.27      305.04     28.92 o 
 -11   7   7      872.79      838.18     45.03 o 
  -9   7   7      180.21      354.74     39.73 o 
  -7   7   7        9.16       69.97     16.39 o 
  -5   7   7     1918.58     2068.51     50.77 o 
  -3   7   7      229.83      251.06     20.25 o 
  -1   7   7     1184.21      908.55     49.05 o 
   1   7   7      466.30      827.69     42.73 o 
   3   7   7     2294.63     2266.27     55.15 o 
   5   7   7      222.34      310.22     21.59 o 
   7   7   7     1032.31     1103.82     29.22 o 
   9   7   7      784.05      841.25     32.69 o 
 -10   8   7      481.38      649.36     78.29 o 
  -8   8   7        1.69       -0.05     17.38 o 
  -6   8   7      150.99      260.40     31.71 o 
  -4   8   7      881.32     1320.06     32.26 o 
  -2   8   7       90.23      252.26     47.99 o 
   0   8   7       59.61       35.40      8.41 o 
   2   8   7     2205.45     1619.86    107.35 o 
   4   8   7      251.39      284.13     13.25 o 
   6   8   7      944.66     1024.29     28.12 o 
   8   8   7      328.42      360.61     20.28 o 
  10   8   7      181.91      212.53     25.44 o 
 -11   9   7      539.52      450.18     58.74 o 
  -9   9   7      878.62      916.95     42.21 o 
  -7   9   7       32.04       47.39     20.05 o 
  -5   9   7     1880.21     1948.54     46.94 o 
  -3   9   7        5.10      109.06     11.93 o 
  -1   9   7      204.03      855.42     31.14 o 
   1   9   7      868.53      785.62     66.97 o 
   3   9   7      881.64      792.43     24.79 o 
   5   9   7       61.08       91.32     11.84 o 
   7   9   7      456.73      510.35     22.82 o 
   9   9   7     1125.40     1495.31     46.26 o 
 -10  10   7     1027.94     1159.95     60.65 o 
  -8  10   7      200.39      248.09     37.19 o 
  -6  10   7       37.24       72.03     18.44 o 
  -4  10   7      287.00      343.94     81.39 o 
  -2  10   7      104.23      129.95     17.44 o 
   0  10   7       31.89       21.02     10.53 o 
   2  10   7      349.95      378.38     30.00 o 
   4  10   7      346.00      620.46     93.74 o 
   6  10   7      330.35      407.00     25.64 o 
   8  10   7     1356.27     1167.90     90.77 o 
  -9  11   7       33.08       46.56     25.44 o 
  -7  11   7        9.50      134.20     25.33 o 
  -5  11   7       70.00       69.98     15.82 o 
  -3  11   7      205.86      322.62     33.00 o 
  -1  11   7       42.97      150.34     36.88 o 
   1  11   7     2286.26     1993.94     54.68 o 
   3  11   7      323.61      354.83     24.86 o 
   5  11   7      158.39      159.71     30.71 o 
   7  11   7     1364.62     1545.71     64.54 o 
   9  11   7      353.51      348.48     29.69 o 
  -8  12   7      188.15      199.81     51.46 o 
  -6  12   7      451.36      573.89     37.87 o 
  -4  12   7       49.36       35.48     15.78 o 
  -2  12   7       34.68      117.76     16.04 o 
   0  12   7     1956.21     1943.14    277.31 o 
   2  12   7     5066.07     4188.57    506.11 o 
   4  12   7       20.22       40.72     13.31 o 
   6  12   7      179.33      115.10     28.36 o 
   8  12   7      288.48      211.19     77.54 o 
  -9  13   7      215.52      291.61     31.94 o 
  -7  13   7      284.63      244.17     39.42 o 
  -5  13   7       64.14       60.42     17.21 o 
  -3  13   7        8.54       85.11     17.38 o 
  -1  13   7      925.81     1107.29    162.45 o 
   1  13   7     1539.39     1512.02    105.15 o 
   3  13   7      625.03      420.90    115.26 o 
   5  13   7      483.58      187.00     38.96 o 
   7  13   7      454.74      608.15     48.89 o 
  -8  14   7        6.74      100.73     29.94 o 
  -6  14   7       92.29       88.22     36.94 o 
  -4  14   7       44.94       90.92     26.52 o 
  -2  14   7       48.35       73.33     19.77 o 
   0  14   7       56.32       88.67     28.21 o 
   2  14   7      288.09      148.52     51.42 o 
   4  14   7      358.00      290.27     24.72 o 
   6  14   7       84.51      102.49     46.50 o 
  -7  15   7       10.08      198.99     38.27 o 
  -5  15   7      203.27       67.87     24.29 o 
  -3  15   7       11.54       32.66     17.74 o 
  -1  15   7      505.21      390.62     52.64 o 
   1  15   7      147.41      200.61     25.53 o 
   3  15   7      294.03       83.43     30.25 o 
   5  15   7       85.01       49.44     21.23 o 
  -6  16   7       82.81       58.92     26.54 o 
  -4  16   7      200.48      139.09     43.15 o 
  -2  16   7      256.96      412.12     35.25 o 
   0  16   7       85.92      154.98     79.15 o 
   2  16   7      102.13      113.93     42.03 o 
   4  16   7      401.65      507.31     83.38 o 
   6  16   7       67.57       35.13     31.17 o 
  -5  17   7      286.90      216.94     68.53 o 
  -3  17   7        2.39      -29.83     23.32 o 
  -1  17   7       71.69      190.96    122.01 o 
   1  17   7       17.06       43.69     40.76 o 
   3  17   7      162.12      168.36     55.22 o 
  -2  18   7        5.85       -0.30     24.81 o 
   0  18   7       41.45       46.04     29.94 o 
   2  18   7       77.06      151.91     75.10 o 
 -12   0   8     3236.30     2445.40    101.63 o 
 -10   0   8     1481.77     1263.20     66.93 o 
  -8   0   8     3560.90     3465.46    111.17 o 
  -6   0   8      265.15      341.30     22.94 o 
  -4   0   8     3778.50     3904.35    104.50 o 
  -2   0   8     2487.86     2358.64     65.16 o 
   0   0   8       29.07       90.50      9.86 o 
   2   0   8    11101.92    12435.79    277.73 o 
   4   0   8     3827.29     4518.95     96.15 o 
   6   0   8    37502.88    40568.09    915.22 o 
   8   0   8     3927.48     3712.67    102.58 o 
  10   0   8     1239.97     1092.71     53.51 o 
 -11   1   8     1306.94     1078.79     44.32 o 
  -9   1   8     2261.18     2066.72     58.93 o 
  -7   1   8     1911.60     2424.77     54.42 o 
  -5   1   8      312.87      323.37     12.90 o 
  -3   1   8    17473.97    20178.02    362.55 o 
  -1   1   8     2355.14     2272.63     42.44 o 
   1   1   8     1633.18     1546.76     31.85 o 
   3   1   8     8480.24    10313.63    164.14 o 
   5   1   8    23998.32    26426.67    387.90 o 
   7   1   8     2269.52     2395.03     45.34 o 
   9   1   8     1984.89     1934.00     45.68 o 
  11   1   8     1158.01      898.78     39.42 o 
 -12   2   8       40.55       53.01     27.26 o 
 -10   2   8     1646.57     1588.65     52.21 o 
  -8   2   8     2651.45     2684.66     66.06 o 
  -6   2   8     7005.37     7463.95    146.35 o 
  -4   2   8     6728.66     7144.12    123.61 o 
  -2   2   8     9894.71    10250.17    186.38 o 
   0   2   8    14618.24    16105.62    281.71 o 
   2   2   8     2769.46     2641.80     47.78 o 
   4   2   8     9885.34    10986.89    166.16 o 
   6   2   8     1140.36     1171.67     26.71 o 
   8   2   8     1137.76     1203.14     31.10 o 
  10   2   8     1736.72     1533.84     44.73 o 
 -11   3   8      270.02      362.14     32.47 o 
  -9   3   8     2988.77     2936.53     75.79 o 
  -7   3   8     8760.66     9306.86    194.31 o 
  -5   3   8    11796.46    12554.62    203.04 o 
  -3   3   8     5434.18     5899.99    104.98 o 
  -1   3   8     8741.35     9265.78    168.31 o 
   1   3   8     4773.61     5219.85     98.08 o 
   3   3   8     4352.97     4398.71     72.32 o 
   5   3   8     1009.05     1038.90     22.35 o 
   7   3   8     1440.75     1598.23     36.41 o 
   9   3   8     3244.73     3241.71     73.36 o 
  11   3   8     2692.38     2517.84     74.00 o 
 -10   4   8     1168.26     1035.98     43.09 o 
  -8   4   8     2562.02     2313.84     56.58 o 
  -6   4   8     4535.64     4757.65     89.68 o 
  -4   4   8     5974.98     6566.58    119.38 o 
  -2   4   8    11030.50    11638.29    228.78 o 
   0   4   8      654.47      776.43     21.14 o 
   2   4   8     3604.76     3517.97     71.93 o 
   4   4   8     7490.21     7968.03    130.59 o 
   6   4   8     1512.79     1470.58     33.03 o 
   8   4   8     2378.53     2406.15     52.56 o 
  10   4   8     3482.89     3411.00     80.67 o 
 -11   5   8      139.78      198.54     29.32 o 
  -9   5   8     2759.56     2603.53     72.13 o 
  -7   5   8      145.67      152.10     16.65 o 
  -5   5   8      829.29      958.59     23.90 o 
  -3   5   8     4607.15     4897.82     92.73 o 
  -1   5   8    13660.43    13198.20    336.84 o 
   1   5   8     6651.08     4673.36    143.66 o 
   3   5   8     3861.85     3631.11     74.98 o 
   5   5   8     1421.03     1566.09     33.77 o 
   7   5   8     4412.65     4234.07     82.53 o 
   9   5   8     4175.05     4009.63     87.86 o 
 -10   6   8     1015.63     1039.23     51.01 o 
  -8   6   8     1634.56     1503.15     44.61 o 
  -6   6   8       70.55      133.94     14.66 o 
  -4   6   8     4975.02     5293.82    105.91 o 
  -2   6   8     4474.74     4259.76     97.71 o 
   0   6   8    13933.42    12952.95    270.89 o 
   2   6   8     5539.17     5337.04    140.82 o 
   4   6   8      609.50      448.54     16.74 o 
   6   6   8     2910.45     2811.90     58.29 o 
   8   6   8     5215.54     4977.50    119.72 o 
  10   6   8     4550.31     4246.26    100.42 o 
 -11   7   8     1045.66     1028.92     54.60 o 
  -9   7   8     3016.75     3149.72     90.79 o 
  -7   7   8      326.79      392.44     40.44 o 
  -5   7   8     8341.63     8862.57    199.03 o 
  -3   7   8     4434.12     3963.41    152.75 o 
  -1   7   8     5205.44     4166.91    113.86 o 
   1   7   8     2285.00     1762.57     40.49 o 
   3   7   8     2597.53     2309.25     88.89 o 
   5   7   8     1662.49     1558.86     53.99 o 
   7   7   8     4968.11     4555.32    103.80 o 
   9   7   8     1753.43     1954.64     53.96 o 
 -10   8   8      776.53      866.37     49.13 o 
  -8   8   8     1888.15     1933.01     60.39 o 
  -6   8   8     2297.15     2342.28     69.02 o 
  -4   8   8     6639.68     5871.06    234.12 o 
  -2   8   8     7212.27     5684.38    170.77 o 
   0   8   8     2857.19     2125.91    177.99 o 
   2   8   8     1877.87     1803.85     46.25 o 
   4   8   8     3910.37     3203.35    177.17 o 
   6   8   8      304.39      439.31     20.37 o 
   8   8   8     2053.03     1946.03     80.56 o 
  10   8   8     2028.13     2001.38     68.39 o 
  -9   9   8      399.39      336.54     34.97 o 
  -7   9   8      827.53      914.22     40.20 o 
  -5   9   8     6421.02     6171.74    277.67 o 
  -3   9   8     5674.29     5340.54    165.10 o 
  -1   9   8      137.66      230.28     21.50 o 
   1   9   8     9092.10     8399.39    199.82 o 
   3   9   8     2347.52     2443.00    136.44 o 
   5   9   8      711.60      978.08     55.96 o 
   7   9   8     1946.29     1812.08    101.27 o 
   9   9   8      806.52      849.47     43.80 o 
 -10  10   8      634.58      664.37     57.59 o 
  -8  10   8     1570.03     1738.09     60.44 o 
  -6  10   8     2645.70     2555.04    113.42 o 
  -4  10   8     1419.39     1442.12     54.90 o 
  -2  10   8     3025.77     3132.23     93.44 o 
   0  10   8      125.05       88.80     22.27 o 
   2  10   8     3489.18     2878.92    132.12 o 
   4  10   8     1846.50     1629.31     54.83 o 
   6  10   8     1903.72     1779.50    153.84 o 
   8  10   8     3318.40     3680.57    116.78 o 
  -9  11   8      691.01      746.19     39.50 o 
  -7  11   8      255.48      255.18     29.00 o 
  -5  11   8     3685.44     3336.28    386.90 o 
  -3  11   8     2280.34     1954.24     94.30 o 
  -1  11   8      495.41      545.30     72.73 o 
   1  11   8      773.35      603.38     39.98 o 
   3  11   8     1722.23     1405.47     79.30 o 
   5  11   8     3567.85     2443.90    183.92 o 
   7  11   8     2620.67     2752.46    108.90 o 
   9  11   8     1425.09     1758.70     77.01 o 
  -8  12   8      181.71      205.14     26.95 o 
  -6  12   8      399.18      511.95     54.58 o 
  -4  12   8     4268.41     3762.96     98.94 o 
  -2  12   8     1396.99     1460.08    374.81 o 
   0  12   8     1507.20     1020.62     55.77 o 
   2  12   8     1647.07     1354.19    194.01 o 
   4  12   8     3463.07     3501.18    214.50 o 
   6  12   8     2377.14     2498.25    141.05 o 
   8  12   8      464.75      522.00     55.72 o 
  -7  13   8       89.13      113.16     33.29 o 
  -5  13   8      711.61      720.59     38.39 o 
  -3  13   8     2841.30     2418.63    439.59 o 
  -1  13   8      202.73      348.22     88.42 o 
   1  13   8     4253.67     3677.18    251.82 o 
   3  13   8      947.74      711.04     54.51 o 
   5  13   8     1798.75     1775.22    332.02 o 
   7  13   8     2154.73     2280.37    115.43 o 
  -8  14   8      889.83     1075.07     89.74 o 
  -6  14   8      446.46      567.01     49.80 o 
  -4  14   8      343.53      496.70     40.26 o 
  -2  14   8     1181.00     1252.91     49.55 o 
   0  14   8       39.19       45.46     18.14 o 
   2  14   8     2118.60     2234.40     92.87 o 
   4  14   8     1641.22     1467.36     65.34 o 
   6  14   8      859.82      732.00    151.39 o 
  -7  15   8      327.54      489.59     81.33 o 
  -5  15   8     1409.38     1536.39    140.90 o 
  -3  15   8      224.53      177.85     39.89 o 
  -1  15   8      111.14      103.49     22.20 o 
   1  15   8     2934.97     2935.67    269.47 o 
   3  15   8      607.35      662.72     71.52 o 
   5  15   8      365.70      309.93     45.68 o 
  -6  16   8      280.45      222.00     45.57 o 
  -4  16   8     1176.78      889.12     68.26 o 
  -2  16   8      804.32     1117.84     58.52 o 
   0  16   8     1429.29     1600.25    218.41 o 
   2  16   8      664.44      804.95     58.90 o 
   4  16   8      667.60      862.75     48.90 o 
  -3  17   8      477.59      424.93     93.18 o 
  -1  17   8     1689.58     2132.45    592.25 o 
   1  17   8       98.90      109.73     31.97 o 
   3  17   8      740.88      879.63     54.17 o 
  -2  18   8      411.47      513.92    146.76 o 
   0  18   8      646.62      857.67     69.55 o 
   2  18   8      243.91      276.32     62.83 o 
 -10   0   9      792.34      811.85     67.23 o 
  -8   0   9     3813.14     3342.41    105.85 o 
  -6   0   9     2218.20     2119.82     79.51 o 
  -4   0   9      803.20      859.19     25.69 o 
  -2   0   9      919.39      876.21     25.00 o 
   0   0   9       83.36       82.54      9.88 o 
   2   0   9     7769.37     8783.46    199.02 o 
   4   0   9     6518.24     7244.73    150.85 o 
   6   0   9     8133.75     9319.53    217.19 o 
   8   0   9       63.89       83.01     20.22 o 
  10   0   9       73.33      105.64     28.03 o 
 -11   1   9      605.22      776.21     59.93 o 
  -9   1   9     1610.76     1680.79     49.66 o 
  -7   1   9     6860.41     6328.66    141.22 o 
  -5   1   9       12.81      145.51     12.32 o 
  -3   1   9      195.10      261.58     10.73 o 
  -1   1   9     2140.60     2501.36     50.18 o 
   1   1   9        6.69       34.84      6.41 o 
   3   1   9     3793.57     4199.99     66.67 o 
   5   1   9    14247.12    15759.97    260.92 o 
   7   1   9      982.70     1059.55     26.65 o 
   9   1   9       32.83       79.59     16.57 o 
  11   1   9        2.30       25.24     21.55 o 
 -10   2   9     1544.68     1568.09     52.54 o 
  -8   2   9     3614.45     3439.51     85.81 o 
  -6   2   9     4044.60     4716.88    102.37 o 
  -4   2   9     3883.90     4103.10     71.01 o 
  -2   2   9     1978.55     2494.72     45.13 o 
   0   2   9      813.65      991.93     20.79 o 
   2   2   9     2206.06     2134.54     39.74 o 
   4   2   9     1702.08     1767.89     30.59 o 
   6   2   9      350.86      373.25     15.96 o 
   8   2   9      280.09      467.54     22.08 o 
  10   2   9       58.83       61.45     21.51 o 
 -11   3   9      375.79      413.22     34.97 o 
  -9   3   9     1093.37     1026.14     37.24 o 
  -7   3   9    16072.02    16452.20    338.35 o 
  -5   3   9      388.99      478.65     14.57 o 
  -3   3   9     2706.66     2892.32     50.59 o 
  -1   3   9     7046.21     8091.81    145.02 o 
   1   3   9      819.82      825.58     19.13 o 
   3   3   9      575.48      833.37     19.75 o 
   5   3   9      165.50      232.13     11.76 o 
   7   3   9       56.80       99.02     14.38 o 
   9   3   9       63.02      174.22     20.47 o 
 -10   4   9     1121.13     1075.77     43.74 o 
  -8   4   9     3759.05     3553.10     81.61 o 
  -6   4   9      315.09      439.16     20.98 o 
  -4   4   9     2023.76     2107.66     39.96 o 
  -2   4   9     6389.70     7040.82    131.25 o 
   0   4   9     5388.71     5532.73    111.16 o 
   2   4   9      558.39      679.86     16.99 o 
   4   4   9      601.90      652.90     17.89 o 
   6   4   9     1463.50     1658.89     36.81 o 
   8   4   9      296.72      442.31     21.98 o 
  10   4   9      249.73      316.86     27.03 o 
 -11   5   9       22.73      108.02     27.71 o 
  -9   5   9      887.14      901.83     34.56 o 
  -7   5   9      507.07      837.46     29.41 o 
  -5   5   9     3267.83     3461.22     68.27 o 
  -3   5   9     2191.68     2381.29     48.96 o 
  -1   5   9    12607.80    12331.63    278.99 o 
   1   5   9      680.90      627.08     19.21 o 
   3   5   9      583.85      450.02     16.03 o 
   5   5   9      518.63      461.96     17.44 o 
   7   5   9      112.36      128.23     15.53 o 
   9   5   9      629.51      694.77     32.66 o 
 -10   6   9      204.59      258.19     35.13 o 
  -8   6   9      175.83      239.49     22.13 o 
  -6   6   9      384.90      306.97     21.29 o 
  -4   6   9      424.42      463.31     17.46 o 
  -2   6   9     9408.73     9205.73    206.46 o 
   0   6   9     1422.93     1306.27     53.90 o 
   2   6   9       86.40       72.35      8.60 o 
   4   6   9      672.85      627.82     20.78 o 
   6   6   9      104.95       72.92     14.33 o 
   8   6   9     1077.00     1021.84     33.16 o 
  10   6   9       74.68      156.33     26.68 o 
 -11   7   9     3471.60     3635.76    123.14 o 
  -9   7   9      624.32      616.49     36.02 o 
  -7   7   9      695.40      821.03     37.70 o 
  -5   7   9      325.79      622.51     25.31 o 
  -3   7   9     2186.62     1957.71     44.98 o 
  -1   7   9     3092.97     2844.17     86.58 o 
   1   7   9      281.48      275.59     46.95 o 
   3   7   9      907.03      759.69     27.41 o 
   5   7   9       15.62       22.58     13.00 o 
   7   7   9      926.83      793.37     27.80 o 
   9   7   9      325.14      331.20     28.21 o 
 -10   8   9     1799.46     1905.80     75.18 o 
  -8   8   9     1457.90     1574.13     53.27 o 
  -6   8   9      594.24      656.90     33.71 o 
  -4   8   9     1708.52     1561.20     53.31 o 
  -2   8   9     1736.50     2013.24     54.53 o 
   0   8   9     2682.91     2650.86     77.92 o 
   2   8   9      223.90      229.10     19.08 o 
   4   8   9       47.44       59.72     12.20 o 
   6   8   9      507.01      428.18     24.99 o 
   8   8   9      244.06      247.78     27.43 o 
  -9   9   9     1335.82     1311.33     53.51 o 
  -7   9   9     1039.98     1115.99     63.86 o 
  -5   9   9      782.44      911.32     31.74 o 
  -3   9   9     1327.20     1462.21     43.77 o 
  -1   9   9     2976.14     4072.75    226.09 o 
   1   9   9     3872.62     3600.73    109.28 o 
   3   9   9       27.40       25.83     12.56 o 
   5   9   9       40.76       42.94     13.89 o 
   7   9   9      138.29      163.44     21.51 o 
   9   9   9       66.50       57.96     27.06 o 
 -10  10   9       68.05       70.18     36.31 o 
  -8  10   9     1694.47     1794.84     65.01 o 
  -6  10   9      237.12      327.45     38.99 o 
  -4  10   9     1008.94      940.66    176.46 o 
  -2  10   9      442.51      590.11     38.89 o 
   0  10   9       25.30        3.98     12.60 o 
   2  10   9     5142.77     4403.76    212.71 o 
   4  10   9      719.08      711.13     56.67 o 
   6  10   9      183.44      197.38     27.20 o 
   8  10   9      120.73      187.88     26.34 o 
  -9  11   9      851.57      925.26     42.69 o 
  -7  11   9      921.82     1145.73     75.75 o 
  -5  11   9      376.91      459.00     33.82 o 
  -3  11   9      474.60      454.59     57.77 o 
  -1  11   9      227.57      331.14     33.22 o 
   1  11   9     1260.14     1208.51    121.51 o 
   3  11   9     1474.56     1461.29    174.69 o 
   5  11   9      986.11      764.15     85.50 o 
   7  11   9        9.34       67.30     22.33 o 
  -8  12   9     1021.63     1001.01     95.51 o 
  -6  12   9     1512.90     1975.60    275.91 o 
  -4  12   9       65.87       46.16     18.34 o 
  -2  12   9      756.17      707.64     34.68 o 
   0  12   9        3.59      285.30     23.47 o 
   2  12   9      218.44      252.08     33.00 o 
   4  12   9     1071.28      959.09     60.54 o 
   6  12   9        7.68        0.70     23.83 o 
   8  12   9      177.42      162.96     28.55 o 
  -7  13   9     1147.05     1023.51     74.72 o 
  -5  13   9      532.20      614.03     59.68 o 
  -3  13   9      437.46      509.07     63.70 o 
  -1  13   9      369.57      408.61     40.44 o 
   1  13   9      463.24      345.62     70.77 o 
   3  13   9      935.46      936.82     39.73 o 
   5  13   9      305.21      600.58     83.62 o 
   7  13   9       36.13       36.07     34.40 o 
  -6  14   9        4.89       70.72     32.77 o 
  -4  14   9      365.54      479.93     51.53 o 
  -2  14   9        4.92      115.28     20.62 o 
   0  14   9       92.05      432.46    129.62 o 
   2  14   9      486.65      573.23     42.96 o 
   4  14   9      736.55      662.24     55.38 o 
   6  14   9      416.70      308.58     67.64 o 
  -5  15   9      144.55      248.92     49.96 o 
  -3  15   9      111.75      130.82     23.50 o 
  -1  15   9     1145.14     1040.43     76.22 o 
   1  15   9      699.95      768.44     48.46 o 
   3  15   9      110.16      151.37     51.54 o 
   5  15   9       10.07       -0.18     23.29 o 
  -4  16   9      202.41      141.19     26.88 o 
  -2  16   9     1859.52     1798.89     89.24 o 
   0  16   9      491.07      599.79     47.32 o 
   2  16   9      169.71      117.08     52.44 o 
   4  16   9       32.71       29.28     26.52 o 
  -3  17   9      735.51      746.88     58.93 o 
  -1  17   9      319.88      477.53     63.38 o 
   1  17   9        8.60       77.02     32.33 o 
   3  17   9       10.51       -7.60     25.30 o 
 -10   0  10      169.09      180.64     50.11 o 
  -8   0  10        2.32       34.52     22.95 o 
  -6   0  10       21.16       21.83     14.06 o 
  -4   0  10     5056.06     5311.71    119.38 o 
  -2   0  10    12205.35    13454.98    328.78 o 
   0   0  10      331.76      283.46     14.32 o 
   2   0  10     2853.83     3123.56     76.00 o 
   4   0  10      457.28      463.07     21.78 o 
   6   0  10      242.38      381.85     23.26 o 
   8   0  10     4585.77     4335.48    120.94 o 
  10   0  10      744.94      725.03     48.03 o 
 -11   1  10      143.54      221.55     38.33 o 
  -9   1  10      994.93      975.91     39.41 o 
  -7   1  10     3494.81     3797.92     89.76 o 
  -5   1  10     2526.71     2797.39     63.27 o 
  -3   1  10     5442.16     5930.12     97.80 o 
  -1   1  10     3620.22     4095.16     67.07 o 
   1   1  10      904.94     1370.70     26.10 o 
   3   1  10     2764.84     3263.72     54.74 o 
   5   1  10      821.59      981.95     24.22 o 
   7   1  10     2457.24     2446.45     49.41 o 
   9   1  10      789.96      757.29     28.46 o 
 -10   2  10      167.13      263.95     28.89 o 
  -8   2  10        4.89      508.92     27.60 o 
  -6   2  10        7.42      360.10     19.75 o 
  -4   2  10     2132.31     2163.98     38.74 o 
  -2   2  10      448.60      593.00     14.91 o 
   0   2  10     3721.25     4379.95     69.38 o 
   2   2  10     4856.98     5502.14     90.23 o 
   4   2  10     8538.81     9309.01    146.38 o 
   6   2  10      309.37      355.16     16.22 o 
   8   2  10     1276.32     1260.81     34.22 o 
  10   2  10     2190.12     1998.75     57.73 o 
 -11   3  10      127.22      149.63     29.75 o 
  -9   3  10       93.21      513.25     30.38 o 
  -7   3  10      188.14      242.40     19.70 o 
  -5   3  10     1079.14     1449.48     34.42 o 
  -3   3  10     3883.99     4125.62     72.64 o 
  -1   3  10      447.65      633.28     14.78 o 
   1   3  10     6467.06     7293.34    119.64 o 
   3   3  10     9059.83     9656.98    159.03 o 
   5   3  10      258.37      406.01     15.82 o 
   7   3  10     3410.11     3466.75     68.23 o 
   9   3  10     1982.43     2009.96     54.37 o 
 -10   4  10      438.05      456.84     36.59 o 
  -8   4  10     2344.63     2099.94     53.77 o 
  -6   4  10       45.80      171.99     16.36 o 
  -4   4  10      723.60      773.86     21.66 o 
  -2   4  10     2768.63     2965.52     52.94 o 
   0   4  10       72.52      122.84      7.83 o 
   2   4  10     3237.93     3096.32     53.58 o 
   4   4  10      593.18      736.72     18.00 o 
   6   4  10     2361.97     2417.16     51.34 o 
   8   4  10     1768.22     1652.34     44.50 o 
  10   4  10     1527.19     1640.81     51.13 o 
 -11   5  10      341.11      272.19     35.22 o 
  -9   5  10     1935.16     1771.31     55.60 o 
  -7   5  10      681.97      731.07     29.12 o 
  -5   5  10      212.32      221.09     14.61 o 
  -3   5  10      196.83      291.75     13.59 o 
  -1   5  10        9.70      160.58     10.36 o 
   1   5  10     6600.60     6438.34    148.23 o 
   3   5  10      450.52      485.67     16.00 o 
   5   5  10     2408.59     2362.23     50.85 o 
   7   5  10      718.30      724.53     25.60 o 
   9   5  10     3573.95     3733.43     89.97 o 
 -10   6  10      746.29      780.81     58.50 o 
  -8   6  10      588.56      654.02     34.48 o 
  -6   6  10        4.21       -4.85     15.49 o 
  -4   6  10      762.22      766.86     23.14 o 
  -2   6  10     1237.08     1221.09     28.38 o 
   0   6  10      844.86      893.11     24.83 o 
   2   6  10     5963.90     5785.26    121.88 o 
   4   6  10     1529.68     1514.90     38.02 o 
   6   6  10      206.38      195.70     18.20 o 
   8   6  10     1661.27     1563.26     45.77 o 
  -9   7  10       33.74       96.08     25.62 o 
  -7   7  10      407.40      384.17     32.96 o 
  -5   7  10      841.84      923.59     37.32 o 
  -3   7  10     1229.20     1513.90     37.21 o 
  -1   7  10     5821.92     5903.71    125.94 o 
   1   7  10     1510.47     1446.29     39.14 o 
   3   7  10     1046.77     1135.36     32.35 o 
   5   7  10     1739.03     1641.53     55.99 o 
   7   7  10      259.18      259.29     25.36 o 
   9   7  10     1625.69     1569.88     51.12 o 
 -10   8  10      177.69      229.58     38.30 o 
  -8   8  10      694.46      652.85     33.09 o 
  -6   8  10        2.55      342.65     30.30 o 
  -4   8  10      717.79      586.19     23.67 o 
  -2   8  10      630.44      795.23     35.04 o 
   0   8  10     2862.34     2502.28     60.57 o 
   2   8  10     1079.42      971.99     44.05 o 
   4   8  10     2066.68     1686.63     67.42 o 
   6   8  10     1055.78     1107.41     46.09 o 
   8   8  10     1281.58     1298.23     46.70 o 
  -9   9  10      130.75      175.96     30.08 o 
  -7   9  10      674.58      709.24     55.33 o 
  -5   9  10        3.53      237.58     22.26 o 
  -3   9  10      697.49      688.57     29.09 o 
  -1   9  10      439.56      591.20     28.96 o 
   1   9  10     1033.44      985.52     33.30 o 
   3   9  10     1963.10     1972.68     92.76 o 
   5   9  10     2438.81     2150.99    142.22 o 
   7   9  10     1275.68     1475.87     66.71 o 
   9   9  10      278.05      221.90     32.62 o 
  -8  10  10      882.74      751.65     50.08 o 
  -6  10  10      163.36      170.24     27.07 o 
  -4  10  10      605.85      761.45     30.97 o 
  -2  10  10      484.62      435.90     34.33 o 
   0  10  10      435.47      849.13     60.24 o 
   2  10  10     1849.80     1582.42     71.21 o 
   4  10  10       85.69      110.39     18.51 o 
   6  10  10     1008.36     1129.02     48.43 o 
   8  10  10     1438.04     1366.86     77.11 o 
  -9  11  10       72.22      107.72     30.02 o 
  -7  11  10        1.47       -4.59     29.80 o 
  -5  11  10      514.39      461.24     32.48 o 
  -3  11  10      305.45      356.51     21.54 o 
  -1  11  10     5128.55     4398.67    317.42 o 
   1  11  10      130.90      117.59     24.94 o 
   3  11  10      129.21      123.80     19.15 o 
   5  11  10     1495.42     1666.13     79.10 o 
   7  11  10      355.75      388.92     53.63 o 
  -8  12  10      161.80      166.39     35.20 o 
  -6  12  10      352.70      392.49     57.97 o 
  -4  12  10     1403.75     1234.36     97.85 o 
  -2  12  10     1903.11     1369.58     55.50 o 
   0  12  10     1726.76     1601.42    101.02 o 
   2  12  10      763.24      745.60    125.10 o 
   4  12  10      835.17      962.76    223.87 o 
   6  12  10      602.86      780.72     63.39 o 
  -7  13  10        1.45       11.12     33.26 o 
  -5  13  10        4.77      -37.91     24.83 o 
  -3  13  10      686.27      869.47    168.91 o 
  -1  13  10     3551.07     3790.94    154.64 o 
   1  13  10      528.34      701.21    145.86 o 
   3  13  10      800.09      749.50     83.30 o 
   5  13  10      330.87      268.32     46.03 o 
  -6  14  10       45.55      110.90     36.88 o 
  -4  14  10      442.76      747.41    151.29 o 
  -2  14  10      777.50      808.66     43.97 o 
   0  14  10      241.75      100.69     45.09 o 
   2  14  10      418.48      382.59    135.04 o 
   4  14  10      151.39      100.42     46.74 o 
   6  14  10       40.76       58.67     34.66 o 
  -5  15  10       91.95       63.42     30.07 o 
  -3  15  10       35.77       73.32     37.98 o 
  -1  15  10        8.81       -4.56     24.75 o 
   1  15  10      522.72      650.59    161.91 o 
   3  15  10      181.92      174.34     30.45 o 
   5  15  10      285.76      267.64     86.31 o 
  -4  16  10        4.63      142.84     33.31 o 
  -2  16  10       12.17       52.07     29.80 o 
   0  16  10       68.59      106.22     74.56 o 
   2  16  10      705.20      649.62    125.91 o 
  -1  17  10      309.48      535.27     61.45 o 
   1  17  10      263.77      406.01    180.89 o 
 -10   0  11      604.96      706.82    114.66 o 
  -8   0  11      647.43      552.56     42.86 o 
  -6   0  11     6455.99     6056.14    184.97 o 
  -4   0  11     3067.01     3022.97     92.12 o 
  -2   0  11     1759.06     1862.32     50.14 o 
   0   0  11     1740.70     2078.80     50.93 o 
   2   0  11    12578.22    14135.55    303.38 o 
   4   0  11     8084.21     8700.28    213.23 o 
   6   0  11     1780.72     1689.87     52.86 o 
   8   0  11      217.45      265.02     28.81 o 
  10   0  11     1300.92     1030.02     54.52 o 
 -11   1  11      273.80      474.14     40.35 o 
  -9   1  11     4020.41     3323.57     91.42 o 
  -7   1  11      792.56      784.82     30.63 o 
  -5   1  11     1412.34     1384.19     37.08 o 
  -3   1  11     6423.98     6336.86    110.87 o 
  -1   1  11     4617.49     5131.98     81.09 o 
   1   1  11     2864.36     3087.29     51.01 o 
   3   1  11    17456.12    19421.87    301.20 o 
   5   1  11     1833.64     2020.85     40.53 o 
   7   1  11     1996.38     2030.55     45.84 o 
   9   1  11      363.74      354.57     24.42 o 
 -10   2  11     1892.11     1666.64     56.66 o 
  -8   2  11     2411.77     2283.93     66.83 o 
  -6   2  11     3019.54     3050.09     70.75 o 
  -4   2  11     2477.64     2534.74     54.89 o 
  -2   2  11     7582.38     7862.35    122.16 o 
   0   2  11     6392.82     7411.02    114.58 o 
   2   2  11     4566.62     5103.78     78.68 o 
   4   2  11     9479.26    10216.98    167.28 o 
   6   2  11     1531.07     1758.93     38.26 o 
   8   2  11      381.35      446.44     22.92 o 
  10   2  11      269.44      262.10     29.75 o 
 -11   3  11     1465.25     1160.01     56.75 o 
  -9   3  11     2760.53     2637.10     68.38 o 
  -7   3  11     9874.13     9394.78    205.58 o 
  -5   3  11     3967.71     3618.55     73.48 o 
  -3   3  11     3418.04     3498.58     64.08 o 
  -1   3  11     3465.46     3527.63     57.21 o 
   1   3  11     2936.21     3190.09     51.35 o 
   3   3  11     6527.84     6522.30    113.39 o 
   5   3  11      298.48      441.98     17.11 o 
   7   3  11     1289.30     1327.94     35.25 o 
   9   3  11     5220.27     5238.48    116.53 o 
 -10   4  11     2527.91     2240.44     71.57 o 
  -8   4  11     6069.66     5412.61    130.00 o 
  -6   4  11     3377.09     3328.18     83.01 o 
  -4   4  11     2630.14     2532.70     47.88 o 
  -2   4  11     1934.89     2065.96     41.84 o 
   0   4  11     4892.47     4809.22     79.41 o 
   2   4  11      606.32      661.23     18.29 o 
   4   4  11     1124.45      982.90     22.53 o 
   6   4  11     3861.34     4037.69     81.89 o 
   8   4  11     2766.54     2712.47     66.59 o 
  -9   5  11     2359.87     2018.34     61.67 o 
  -7   5  11      561.43      550.40     35.70 o 
  -5   5  11     1139.65     1333.14     35.79 o 
  -3   5  11     7122.75     6758.05    120.68 o 
  -1   5  11     1289.20     1390.08     28.55 o 
   1   5  11     2114.86     2209.55     45.33 o 
   3   5  11     2217.10     2248.55     48.64 o 
   5   5  11     9019.06     8286.70    174.80 o 
   7   5  11     1231.78     1212.17     40.84 o 
   9   5  11     4016.72     4097.90    102.90 o 
 -10   6  11      208.89      155.21     31.03 o 
  -8   6  11      915.98      953.68     40.87 o 
  -6   6  11     2894.17     2787.80     80.41 o 
  -4   6  11     1941.36     2129.65     50.76 o 
  -2   6  11     9232.93     9315.22    193.84 o 
   0   6  11     2621.02     2688.35     71.84 o 
   2   6  11     1022.05     1080.52     27.79 o 
   4   6  11     3133.10     3088.98     75.55 o 
   6   6  11     5294.14     5002.65    131.38 o 
   8   6  11     4163.17     4152.19    112.90 o 
  -9   7  11      136.52      192.46     29.70 o 
  -7   7  11     9740.47     9363.06    241.18 o 
  -5   7  11      411.17      442.58     30.41 o 
  -3   7  11    11164.57    10911.92    233.17 o 
  -1   7  11     5183.88     4659.77    126.42 o 
   1   7  11      379.22      388.73     17.40 o 
   3   7  11     2161.15     1977.29     77.76 o 
   5   7  11     2325.67     2128.50    108.11 o 
   7   7  11     2070.04     2015.57     62.58 o 
   9   7  11      878.15      781.79     39.68 o 
  -8   8  11     4009.36     3946.46    108.55 o 
  -6   8  11     2947.55     2893.30    112.54 o 
  -4   8  11     2570.21     2594.87     63.65 o 
  -2   8  11     2637.06     2590.15     78.31 o 
   0   8  11     2588.54     2398.08     62.02 o 
   2   8  11     2562.67     2152.91     65.30 o 
   4   8  11     2628.64     2747.76    120.78 o 
   6   8  11     1121.49      981.53     60.29 o 
   8   8  11      585.00      596.76     37.56 o 
  -9   9  11     1601.08     1486.81     56.14 o 
  -7   9  11     3816.82     3830.03    198.13 o 
  -5   9  11     1373.23     1366.16     67.30 o 
  -3   9  11      118.33      135.37     16.80 o 
  -1   9  11     4907.57     4332.68    122.09 o 
   1   9  11     1828.26     2103.03    106.37 o 
   3   9  11     1306.05     1176.03     46.71 o 
   5   9  11     3581.91     4159.29    191.46 o 
   7   9  11      783.29      820.46     51.87 o 
  -8  10  11     2513.17     2592.74    110.84 o 
  -6  10  11     1460.96     1630.79     86.97 o 
  -4  10  11      738.57      641.42     83.62 o 
  -2  10  11      659.78      632.68     93.13 o 
   0  10  11      414.68      420.94     24.46 o 
   2  10  11      889.73      732.76    106.57 o 
   4  10  11     2837.58     2421.69    111.53 o 
   6  10  11     2139.61     2558.16    189.70 o 
  -7  11  11     3028.31     3045.09    161.80 o 
  -5  11  11      686.40      723.92     54.90 o 
  -3  11  11      502.11      404.12     27.84 o 
  -1  11  11     2703.28     2772.66    129.59 o 
   1  11  11      297.48      261.80     25.98 o 
   3  11  11     2243.55     2254.95    125.53 o 
   5  11  11     2968.76     1691.01    135.26 o 
   7  11  11      270.79      312.55     39.79 o 
  -6  12  11     1528.86     1840.83    258.17 o 
  -4  12  11      515.72      517.08     33.98 o 
  -2  12  11     2531.70     1966.66     82.67 o 
   0  12  11     2679.74     2731.18    106.02 o 
   2  12  11     3039.66     2859.65    106.08 o 
   4  12  11     3053.04     2418.44    101.29 o 
   6  12  11      118.01      105.53     32.36 o 
  -7  13  11      995.41     1079.21    150.04 o 
  -5  13  11      625.25      528.60     54.63 o 
  -3  13  11     1202.10     1066.43     63.90 o 
  -1  13  11     3780.41     3660.47    222.27 o 
   1  13  11      663.66      746.26     96.86 o 
   3  13  11     2770.96     2593.09    173.04 o 
   5  13  11     1453.99      990.26    100.63 o 
  -6  14  11      229.98      309.30     54.77 o 
  -4  14  11      590.93      606.96     82.71 o 
  -2  14  11     1190.60     1176.09     98.64 o 
   0  14  11      676.17      733.37     60.39 o 
   2  14  11      685.29      556.61     75.52 o 
   4  14  11      352.22      325.48     37.76 o 
  -5  15  11      216.64      221.14     46.39 o 
  -3  15  11        9.50       -7.33     25.50 o 
  -1  15  11     1345.43     1813.96    434.70 o 
   1  15  11      423.73      409.07    111.26 o 
   3  15  11      357.18      414.77     70.72 o 
  -2  16  11      759.07      853.07     60.53 o 
   0  16  11      495.46      394.66    102.28 o 
   2  16  11      336.88      355.36     56.67 o 
 -10   0  12     1098.81      831.01    100.62 o 
  -8   0  12      230.47      321.30     41.26 o 
  -6   0  12       71.53      122.23     23.76 o 
  -4   0  12        2.74       98.39     32.24 o 
  -2   0  12     2184.49     2457.24     54.99 o 
   0   0  12     7245.99     8044.12    175.89 o 
   2   0  12        0.54       64.93     14.70 o 
   4   0  12     2250.96     2640.18     73.06 o 
   6   0  12     1124.04     1167.77     46.49 o 
   8   0  12     2160.17     2287.48     76.95 o 
  -9   1  12      761.32      733.92     49.50 o 
  -7   1  12      404.95      628.05     43.48 o 
  -5   1  12      615.59      680.37     24.62 o 
  -3   1  12       71.06       69.39     10.72 o 
  -1   1  12      290.15      320.50     11.81 o 
   1   1  12     2210.85     2401.72     41.49 o 
   3   1  12     4422.09     4783.73     88.53 o 
   5   1  12     1432.80     1659.91     37.59 o 
   7   1  12      454.03      586.07     24.92 o 
   9   1  12       10.10        2.74     20.10 o 
 -10   2  12      834.69      780.03     43.06 o 
  -8   2  12      347.37      522.91     32.24 o 
  -6   2  12     1342.20     1271.27     39.02 o 
  -4   2  12       22.15      312.42     27.95 o 
  -2   2  12     2033.24     2060.73     38.88 o 
   0   2  12      919.72     1169.90     23.29 o 
   2   2  12      991.05     1033.04     23.68 o 
   4   2  12     1450.45     1466.66     31.67 o 
   6   2  12      854.91      916.43     27.27 o 
   8   2  12      167.68      184.60     19.95 o 
  -9   3  12     2906.03     2606.55     77.31 o 
  -7   3  12      957.24      796.85     38.75 o 
  -5   3  12      907.33      861.75     29.64 o 
  -3   3  12     1470.25     2021.00     41.95 o 
  -1   3  12       11.57       28.40      8.72 o 
   1   3  12       97.19      221.08     11.56 o 
   3   3  12     3322.57     3213.85     63.18 o 
   5   3  12      229.04      228.27     15.36 o 
   7   3  12      274.27      335.87     20.58 o 
   9   3  12       17.62      116.66     26.33 o 
 -10   4  12      397.05      521.86     36.38 o 
  -8   4  12       19.99      112.64     24.73 o 
  -6   4  12     2634.39     2519.52     66.60 o 
  -4   4  12      808.76      862.88     26.32 o 
  -2   4  12      221.91      177.39     12.51 o 
   0   4  12       55.22       53.29     10.53 o 
   2   4  12     1633.61     1794.19     38.13 o 
   4   4  12       92.11      132.71     14.22 o 
   6   4  12       41.16       16.35     17.54 o 
   8   4  12      236.85      358.39     29.69 o 
  -9   5  12     1053.13      871.04     38.74 o 
  -7   5  12       15.60       21.90     18.78 o 
  -5   5  12      910.34      804.32     33.95 o 
  -3   5  12     1357.36     1318.90     29.38 o 
  -1   5  12      670.52      681.14     20.78 o 
   1   5  12      507.19      520.76     18.48 o 
   3   5  12       54.50       23.60     11.18 o 
   5   5  12      419.74      471.58     31.44 o 
   7   5  12      234.20      250.57     32.70 o 
   9   5  12        6.03       88.54     27.40 o 
 -10   6  12      467.55      284.10     33.14 o 
  -8   6  12        5.11      225.06     29.66 o 
  -6   6  12     1269.54     1078.13     44.25 o 
  -4   6  12     1899.81     2042.61     56.56 o 
  -2   6  12       91.80       80.85     12.16 o 
   0   6  12     1782.10     1829.94     48.23 o 
   2   6  12      395.26      454.70     19.84 o 
   4   6  12        0.48        8.78     15.11 o 
   6   6  12     1013.25     1017.15     42.28 o 
   8   6  12       85.43      140.98     29.32 o 
  -9   7  12       61.90       55.27     27.51 o 
  -7   7  12      883.71      786.27     39.42 o 
  -5   7  12     2388.61     2520.42     79.12 o 
  -3   7  12     1482.20     1597.92     46.70 o 
  -1   7  12      778.66      745.90     24.66 o 
   1   7  12      343.26      342.17     21.62 o 
   3   7  12     2456.02     1995.39     74.36 o 
   5   7  12     1447.83     1062.40     51.53 o 
   7   7  12       24.68       49.68     25.07 o 
  -8   8  12      173.08      178.24     30.72 o 
  -6   8  12     1079.95     1112.73     46.12 o 
  -4   8  12      485.80      599.91     29.51 o 
  -2   8  12     2047.43     1872.84     70.29 o 
   0   8  12       41.63       33.07     14.34 o 
   2   8  12      635.69      579.04     30.78 o 
   4   8  12       32.76       10.96     17.09 o 
   6   8  12        3.25       49.79     24.51 o 
   8   8  12        2.29       17.80     27.07 o 
  -9   9  12       11.46        7.65     31.03 o 
  -7   9  12      455.33      448.50     36.80 o 
  -5   9  12      584.69      871.56     56.34 o 
  -3   9  12      539.20      875.92     33.15 o 
  -1   9  12     3219.99     3116.09     81.20 o 
   1   9  12      373.44      333.32     26.31 o 
   3   9  12      977.84      727.47    116.85 o 
   5   9  12       32.19       88.37     21.47 o 
   7   9  12        8.61       -9.06     25.77 o 
  -8  10  12      435.14      393.30     37.96 o 
  -6  10  12      162.87      235.42     40.97 o 
  -4  10  12      199.90      218.62     23.96 o 
  -2  10  12       33.65       -6.52     16.68 o 
   0  10  12      931.80      851.97     46.88 o 
   2  10  12       97.53       74.41     19.05 o 
   4  10  12        1.72       71.01     21.83 o 
   6  10  12        0.08      -11.08     27.70 o 
  -7  11  12      501.26      573.00     58.15 o 
  -5  11  12      220.71      174.71     49.54 o 
  -3  11  12      277.17      280.41     27.75 o 
  -1  11  12      286.73      285.09     46.48 o 
   1  11  12       76.77       58.24     20.48 o 
   3  11  12       87.27       65.69     20.05 o 
   5  11  12       42.62       41.23     30.15 o 
  -6  12  12      567.94      571.73     58.63 o 
  -4  12  12       54.88       56.19     27.41 o 
  -2  12  12      139.52      188.32     58.18 o 
   0  12  12      892.78      860.48     99.44 o 
   2  12  12      440.36      400.55     50.19 o 
   4  12  12        3.54       -1.15     21.08 o 
   6  12  12       40.29       98.43     34.63 o 
  -5  13  12      601.10      690.12     52.30 o 
  -3  13  12      299.44      277.89     47.58 o 
  -1  13  12      842.22      858.24     73.85 o 
   1  13  12      788.37      958.85    213.48 o 
   3  13  12       42.96       22.73     22.43 o 
   5  13  12      201.52      206.70     37.81 o 
  -4  14  12       55.82       44.60     27.76 o 
  -2  14  12        7.62       -4.50     26.27 o 
   0  14  12      140.37      117.20     31.54 o 
   2  14  12        0.17      111.32     25.75 o 
   4  14  12       60.89      161.00     33.56 o 
  -3  15  12       32.53       -5.79     25.76 o 
  -1  15  12      460.47      417.88    123.62 o 
   1  15  12        6.69       59.86     32.07 o 
 -10   0  13       22.67       -4.99     31.79 o 
  -8   0  13      641.42      669.18     46.80 o 
  -6   0  13     4528.77     4170.47    144.32 o 
  -4   0  13    11795.52    11095.99    355.57 o 
  -2   0  13     2081.59     2385.35     63.41 o 
   0   0  13      831.72     1039.71     31.76 o 
   2   0  13      310.39      287.88     21.40 o 
   4   0  13     3545.44     3627.93     96.71 o 
   6   0  13     1779.53     1706.85     60.10 o 
   8   0  13      128.73      185.43     29.86 o 
  -9   1  13       24.42       66.16     26.86 o 
  -7   1  13     4237.89     3732.34     98.84 o 
  -5   1  13     2597.02     2613.43     63.06 o 
  -3   1  13     2466.72     2462.80     50.87 o 
  -1   1  13     2441.64     2744.19     51.01 o 
   1   1  13     2170.59     2283.88     43.59 o 
   3   1  13      127.04      172.16     15.20 o 
   5   1  13     5777.45     6010.67    123.27 o 
   7   1  13     2085.61     1988.31     48.51 o 
 -10   2  13      466.47      476.99     39.29 o 
  -8   2  13     1662.08     1457.59     54.28 o 
  -6   2  13     1965.58     1738.25     55.06 o 
  -4   2  13       55.47      388.09     21.38 o 
  -2   2  13     5718.97     5591.23     99.40 o 
   0   2  13     2871.40     3223.49     61.42 o 
   2   2  13     1215.77     1347.35     31.19 o 
   4   2  13     6388.65     6404.21    130.16 o 
   6   2  13     2770.26     2837.98     64.49 o 
   8   2  13     4011.11     3938.11     92.80 o 
  -9   3  13      665.84      637.52     47.44 o 
  -7   3  13     1816.72     1890.50     62.51 o 
  -5   3  13     1267.81     1093.20     37.95 o 
  -3   3  13      477.90      495.89     20.28 o 
  -1   3  13     5536.61     5730.44    107.18 o 
   1   3  13     3338.48     3511.42     65.41 o 
   3   3  13     5897.04     5724.27    120.60 o 
   5   3  13     2333.08     2423.57     63.37 o 
   7   3  13     1980.85     1902.22     52.61 o 
  -8   4  13      744.50      754.76     43.52 o 
  -6   4  13     1900.65     1723.41     57.82 o 
  -4   4  13       11.61        3.27     14.61 o 
  -2   4  13     4308.91     4067.68     80.75 o 
   0   4  13     4256.77     4268.40     88.68 o 
   2   4  13     1202.11     1120.76     28.10 o 
   4   4  13     2786.86     2716.95     63.02 o 
   6   4  13     1711.42     1698.97     52.97 o 
   8   4  13      977.64      886.57     39.35 o 
  -9   5  13     3129.98     2553.00     88.09 o 
  -7   5  13      169.11      215.06     26.98 o 
  -5   5  13      854.00      788.43     39.38 o 
  -3   5  13      503.96      475.52     18.80 o 
  -1   5  13     4229.50     4189.08     81.45 o 
   1   5  13       86.70      115.48     13.06 o 
   3   5  13      877.48      848.33     26.74 o 
   5   5  13     3336.97     3251.59     80.51 o 
   7   5  13     2319.05     2428.29     84.22 o 
  -8   6  13      265.50      284.47     30.46 o 
  -6   6  13     1365.24     1281.03     49.83 o 
  -4   6  13      570.49      693.04     36.04 o 
  -2   6  13     2373.09     2259.75     47.19 o 
   0   6  13     3462.65     3159.41     81.34 o 
   2   6  13      174.58      182.51     15.63 o 
   4   6  13      816.90      902.67     29.83 o 
   6   6  13     2063.94     2091.08     63.81 o 
   8   6  13     1987.76     2113.06     73.76 o 
  -9   7  13      266.84      341.20     36.71 o 
  -7   7  13      780.73      706.09     41.00 o 
  -5   7  13      103.47      170.74     28.74 o 
  -3   7  13     4363.02     4214.70     96.44 o 
  -1   7  13     4724.24     4158.55    124.48 o 
   1   7  13      971.35      956.58     30.33 o 
   3   7  13     2458.14     2402.23     77.56 o 
   5   7  13      684.38      751.82     33.82 o 
   7   7  13     1887.91     1972.68     83.29 o 
  -8   8  13      375.84      355.42     35.85 o 
  -6   8  13      694.81      631.54     40.17 o 
  -4   8  13      442.12      410.70     26.65 o 
  -2   8  13     2180.75     1782.23     84.00 o 
   0   8  13     1093.14      969.55     47.58 o 
   2   8  13     2152.70     2168.87     85.02 o 
   4   8  13     3910.99     3547.96    333.19 o 
   6   8  13     2314.63     2249.61    121.89 o 
  -7   9  13      405.87      376.39     45.79 o 
  -5   9  13      525.00      525.27     50.37 o 
  -3   9  13       21.64       71.51     19.29 o 
  -1   9  13      465.26      438.18     28.58 o 
   1   9  13     1325.39      930.54     89.88 o 
   3   9  13     3521.35     2113.25    158.99 o 
   5   9  13     1399.42     1606.42     97.67 o 
   7   9  13      422.50      357.93     35.52 o 
  -6  10  13     1058.56      998.47     70.12 o 
  -4  10  13      256.97      301.41     29.38 o 
  -2  10  13      840.36      738.99     37.44 o 
   0  10  13      911.76      554.22     54.74 o 
   2  10  13      483.71      558.92     67.66 o 
   4  10  13     1446.29     1422.90    127.74 o 
   6  10  13      887.48      918.37     58.47 o 
  -7  11  13     1671.48     1701.83    148.41 o 
  -5  11  13      106.37      138.74     40.62 o 
  -3  11  13     3614.45     3400.31    558.64 o 
  -1  11  13      426.30      400.50     30.98 o 
   1  11  13       92.18       66.66     22.66 o 
   3  11  13     1996.43     2262.01     91.44 o 
   5  11  13      755.44      816.36     68.90 o 
  -6  12  13      917.46      948.84     67.27 o 
  -4  12  13     1837.96     1423.70    139.11 o 
  -2  12  13      525.86      713.82    133.73 o 
   0  12  13      558.04      384.45     49.23 o 
   2  12  13      137.39      122.88     24.49 o 
   4  12  13     2226.23     1917.99    150.79 o 
  -5  13  13      484.01      582.61     88.59 o 
  -3  13  13     2940.59     2780.03    178.79 o 
  -1  13  13      345.04      409.06    151.63 o 
   1  13  13      102.72       65.44     26.11 o 
   3  13  13      358.36      406.95     79.49 o 
  -4  14  13      652.52      616.34     48.84 o 
  -2  14  13      835.69     1118.34    240.23 o 
   0  14  13      807.65      894.69    141.00 o 
   2  14  13      169.84      220.29     43.39 o 
  -8   0  14     1779.64     1567.55     82.33 o 
  -6   0  14     3971.03     3345.95    131.39 o 
  -4   0  14     2540.85     2621.76     80.05 o 
  -2   0  14     2072.50     2130.54     58.73 o 
   0   0  14     9931.89    10485.92    311.96 o 
   2   0  14       16.82       49.68     17.68 o 
   4   0  14       48.30       62.98     20.65 o 
   6   0  14      131.84      123.51     27.07 o 
   8   0  14      590.22      628.86     44.48 o 
  -9   1  14       16.98      -12.00     22.88 o 
  -7   1  14     1946.38     1713.13     55.96 o 
  -5   1  14     5474.28     5334.41    128.20 o 
  -3   1  14      348.61      441.98     18.97 o 
  -1   1  14     4436.96     4734.32     92.08 o 
   1   1  14     6383.37     7085.82    141.71 o 
   3   1  14      325.98      359.41     20.65 o 
   5   1  14     1109.91     1147.40     35.83 o 
   7   1  14       75.89       81.83     20.49 o 
  -8   2  14     1766.51     1629.67     55.52 o 
  -6   2  14     1571.48     1511.35     53.99 o 
  -4   2  14      523.24      588.47     23.79 o 
  -2   2  14     3259.24     3603.33     72.79 o 
   0   2  14     5923.60     6453.11    119.02 o 
   2   2  14     4120.95     4220.63     88.03 o 
   4   2  14     2137.62     2212.96     58.96 o 
   6   2  14      802.88      759.80     31.80 o 
   8   2  14      190.12      220.77     25.48 o 
  -9   3  14     1611.06     1369.83     55.85 o 
  -7   3  14     1152.74      985.94     44.01 o 
  -5   3  14     2298.36     2240.38     73.58 o 
  -3   3  14     1623.00     1585.98     42.90 o 
  -1   3  14     1601.41     1942.25     44.93 o 
   1   3  14    14980.94    14951.40    262.87 o 
   3   3  14      640.22      592.09     24.21 o 
   5   3  14     1733.55     1736.96     52.51 o 
   7   3  14     4238.51     4278.82    108.93 o 
  -8   4  14     1353.69     1087.38     44.70 o 
  -6   4  14     1603.91     1549.42     58.60 o 
  -4   4  14     1003.23     1112.22     37.46 o 
  -2   4  14     1850.46     2042.34     48.88 o 
   0   4  14     2232.99     2162.65     47.57 o 
   2   4  14      628.30      592.47     22.33 o 
   4   4  14     1395.26     1406.10     39.28 o 
   6   4  14     2831.01     2815.08     81.92 o 
  -9   5  14      742.16      666.66     69.54 o 
  -7   5  14      682.59      711.89     40.45 o 
  -5   5  14     3155.77     2952.44     96.62 o 
  -3   5  14      180.82      136.83     15.56 o 
  -1   5  14     4278.48     3903.22     77.74 o 
   1   5  14       24.78      204.43     14.92 o 
   3   5  14     3142.15     2938.79     67.70 o 
   5   5  14     2808.67     2668.99     69.26 o 
   7   5  14     3254.89     3290.27    121.44 o 
  -8   6  14      524.61      515.35     69.26 o 
  -6   6  14     3748.05     3221.58    158.39 o 
  -4   6  14     3115.12     3103.58    116.08 o 
  -2   6  14      373.93      395.20     21.18 o 
   0   6  14      471.30      539.24     21.73 o 
   2   6  14     3230.70     2970.88     74.05 o 
   4   6  14     1534.19     1396.20     40.76 o 
   6   6  14     2014.96     2023.80     73.05 o 
  -7   7  14     1274.12     1091.35     57.77 o 
  -5   7  14     4949.84     4890.46    201.86 o 
  -3   7  14     3326.10     3154.36    111.31 o 
  -1   7  14     1572.50     1444.82     54.90 o 
   1   7  14     1723.21     1633.52     55.57 o 
   3   7  14      689.36      639.30     28.13 o 
   5   7  14     1360.57     1358.92     56.17 o 
   7   7  14      297.87      227.31     35.20 o 
  -8   8  14      415.12      373.35     62.12 o 
  -6   8  14     1297.35     1288.02     87.91 o 
  -4   8  14      528.33      436.44     51.80 o 
  -2   8  14     3120.26     2948.17     87.65 o 
   0   8  14     2633.72     2603.94    138.11 o 
   2   8  14      853.02      867.75     33.53 o 
   4   8  14     1198.81     1128.58     93.21 o 
   6   8  14      991.55     1028.04     49.12 o 
  -7   9  14      407.22      424.93     45.89 o 
  -5   9  14      350.21      273.61     48.63 o 
  -3   9  14       22.17       90.55     23.55 o 
  -1   9  14      861.31      819.11     63.54 o 
   1   9  14     3082.07     3063.18    139.65 o 
   3   9  14     1692.70     1501.35    162.85 o 
   5   9  14      787.01      868.59     51.62 o 
  -6  10  14       33.53       -6.78     35.10 o 
  -4  10  14      915.39     1119.71     58.74 o 
  -2  10  14       27.31        7.31     21.43 o 
   0  10  14     1810.34     1874.46    104.31 o 
   2  10  14     1325.53     1203.22    144.55 o 
   4  10  14      156.96      143.32     32.07 o 
  -5  11  14      367.20      351.70     60.76 o 
  -3  11  14     2343.77     1961.53    171.69 o 
  -1  11  14      803.05      846.89     65.94 o 
   1  11  14     1114.01      927.70     57.51 o 
   3  11  14      597.60      578.74    114.56 o 
  -4  12  14     1797.61     1342.78    159.59 o 
  -2  12  14      623.12      640.30     89.68 o 
   0  12  14     1947.25     1987.46    149.90 o 
   2  12  14     2262.75     1408.04    168.94 o 
  -3  13  14     1694.38     1607.70    137.55 o 
  -1  13  14      954.54      958.34     80.20 o 
   1  13  14     1231.76      980.59    113.57 o 
  -8   0  15      301.92      364.42     50.26 o 
  -6   0  15      202.00      195.41     39.47 o 
  -4   0  15      344.06      424.69     37.45 o 
  -2   0  15        9.42       39.77     20.87 o 
   0   0  15      384.77      637.82     37.38 o 
   2   0  15      121.15      136.84     24.36 o 
   4   0  15     2824.31     2643.06    199.07 o 
   6   0  15     2760.59     2803.49    103.94 o 
  -9   1  15      152.41      135.22     32.24 o 
  -7   1  15       51.79       67.83     26.29 o 
  -5   1  15       41.69      167.78     24.02 o 
  -3   1  15      695.33      721.05     25.43 o 
  -1   1  15      181.97      315.83     19.06 o 
   1   1  15      884.14     1162.83     35.23 o 
   3   1  15     1192.62     1160.76     37.85 o 
   5   1  15     1056.57     1074.73     41.20 o 
   7   1  15       61.21       84.91     23.13 o 
  -8   2  15       25.87      140.58     30.21 o 
  -6   2  15      194.79      193.89     28.72 o 
  -4   2  15      605.06      578.88     29.24 o 
  -2   2  15        2.32       19.13     12.87 o 
   0   2  15      246.12      496.01     22.04 o 
   2   2  15      611.85      605.78     27.14 o 
   4   2  15      655.29      677.67     31.30 o 
   6   2  15        8.92       17.27     21.54 o 
  -7   3  15      123.26      288.43     33.15 o 
  -5   3  15      696.93      675.46     37.77 o 
  -3   3  15      659.18      921.85     31.35 o 
  -1   3  15        5.44      179.77     16.97 o 
   1   3  15      597.53      817.69     27.97 o 
   3   3  15     1157.42     1021.26     33.28 o 
   5   3  15      371.11      412.53     29.43 o 
   7   3  15       34.28       79.47     26.74 o 
  -8   4  15       14.28       50.98     28.60 o 
  -6   4  15      263.22      203.30     38.67 o 
  -4   4  15        3.93        2.52     18.87 o 
  -2   4  15      707.32      749.79     28.45 o 
   0   4  15     1777.11     1824.41     43.85 o 
   2   4  15      241.88      291.75     19.55 o 
   4   4  15       30.57       60.81     18.51 o 
   6   4  15        4.12       46.58     25.91 o 
  -7   5  15       71.60       60.04     30.20 o 
  -5   5  15        6.10       18.95     21.61 o 
  -3   5  15      298.24      321.64     24.87 o 
  -1   5  15     2577.68     2405.36     53.26 o 
   1   5  15        3.17       77.40     16.48 o 
   3   5  15     1312.98     1120.46     34.51 o 
   5   5  15      170.77      218.66     23.39 o 
  -8   6  15      223.85      168.58     38.53 o 
  -6   6  15      490.98      449.97     76.67 o 
  -4   6  15        1.95        9.12     22.10 o 
  -2   6  15      220.00      238.87     20.64 o 
   0   6  15      907.71      854.28     29.67 o 
   2   6  15      329.49      311.09     24.55 o 
   4   6  15       87.90      138.21     20.52 o 
   6   6  15      101.55       92.81     24.66 o 
  -7   7  15      296.92      208.31     54.82 o 
  -5   7  15     1773.95     1467.23     86.97 o 
  -3   7  15       13.86        1.69     16.49 o 
  -1   7  15      821.59      762.99     36.42 o 
   1   7  15      514.96      543.10     37.58 o 
   3   7  15       12.86      127.00     20.88 o 
   5   7  15      285.33      346.94     39.11 o 
  -6   8  15       13.39       51.56     29.31 o 
  -4   8  15      690.46      568.91     58.93 o 
  -2   8  15      375.11      359.65     26.98 o 
   0   8  15      611.60      716.65     44.35 o 
   2   8  15      266.29      287.13     45.61 o 
   4   8  15      691.63      688.73     44.57 o 
  -5   9  15     1246.99     1166.75     98.01 o 
  -3   9  15      151.97      145.76     27.26 o 
  -1   9  15        0.36      -11.00     19.43 o 
   1   9  15     1265.53     1030.04     55.11 o 
   3   9  15       55.34       28.04     24.53 o 
   5   9  15       46.17        3.86     30.34 o 
  -4  10  15       88.56      211.40     45.68 o 
  -2  10  15      148.49       91.06     30.00 o 
   0  10  15      338.80      355.76     30.28 o 
   2  10  15      146.79      159.53     26.76 o 
   4  10  15       91.60       58.38     31.24 o 
  -5  11  15       23.77       40.46     37.71 o 
  -3  11  15      211.89      118.20     41.78 o 
  -1  11  15       68.71       30.55     25.56 o 
   1  11  15        1.65       -5.51     25.56 o 
   3  11  15      294.57      357.82     61.16 o 
  -2  12  15        0.06      -19.55     30.03 o 
   0  12  15      179.38      163.74     43.26 o 
   2  12  15      278.21      284.72     46.85 o 
  -8   0  16     2708.93     2493.39    115.05 o 
  -6   0  16     2672.58     2368.83    107.76 o 
  -4   0  16     2463.17     2348.01    103.19 o 
  -2   0  16      783.30      796.18     48.91 o 
   0   0  16       26.83       77.94     23.52 o 
   2   0  16     8355.22     8359.26    310.42 o 
   4   0  16       52.02      141.20     37.58 o 
   6   0  16     1233.78     1156.92     79.44 o 
  -7   1  16     2964.70     2917.84     89.68 o 
  -5   1  16     2547.54     2361.64     74.64 o 
  -3   1  16      578.83      705.52     31.49 o 
  -1   1  16     1463.23     1636.83     45.41 o 
   1   1  16       76.12      153.93     18.58 o 
   3   1  16     4007.17     3889.71    113.27 o 
   5   1  16     3672.98     3387.64    110.48 o 
  -8   2  16     1216.32     1159.05     52.63 o 
  -6   2  16      767.46      891.15     46.96 o 
  -4   2  16     2102.99     1954.66     64.24 o 
  -2   2  16      951.32     1022.92     33.54 o 
   0   2  16     1337.79     1436.77     43.91 o 
   2   2  16     3912.04     3840.81     98.25 o 
   4   2  16     2548.48     2389.28     71.37 o 
   6   2  16     4117.44     3748.66     99.76 o 
  -7   3  16      705.62      768.93     61.17 o 
  -5   3  16      499.02      541.42     42.28 o 
  -3   3  16     2348.09     2305.89     57.79 o 
  -1   3  16     3188.88     3444.32     83.20 o 
   1   3  16     8361.83     8212.91    196.52 o 
   3   3  16     2100.14     1989.54     55.40 o 
   5   3  16     2243.60     2132.15     67.21 o 
  -6   4  16      551.23      564.90     46.67 o 
  -4   4  16     3160.93     3035.65     89.68 o 
  -2   4  16     1375.69     1432.43     42.84 o 
   0   4  16     5306.15     5378.92    135.19 o 
   2   4  16     2167.21     2066.45     57.01 o 
   4   4  16     2162.84     2033.07     59.41 o 
   6   4  16      559.93      654.69     40.28 o 
  -7   5  16     1536.91     1402.43     65.12 o 
  -5   5  16     2582.53     2505.33     77.27 o 
  -3   5  16      519.39      598.38     28.96 o 
  -1   5  16     2876.32     2820.29     70.52 o 
   1   5  16      218.42      286.66     22.41 o 
   3   5  16      339.37      384.73     22.91 o 
   5   5  16     2824.01     2828.95     81.41 o 
  -6   6  16      297.07      315.07     40.72 o 
  -4   6  16     5135.28     4852.83    199.40 o 
  -2   6  16      724.92      687.51     30.93 o 
   0   6  16       55.29       56.76     17.91 o 
   2   6  16     1939.89     2026.82     54.65 o 
   4   6  16     1178.04     1199.75     43.42 o 
  -5   7  16      292.81      374.06     65.17 o 
  -3   7  16     3218.15     3292.38    118.74 o 
  -1   7  16      505.64      633.89     36.75 o 
   1   7  16     5418.70     5460.72    201.09 o 
   3   7  16      635.33      693.24     39.67 o 
  -6   8  16      773.27      617.90     92.97 o 
  -4   8  16      195.92      259.37     53.28 o 
  -2   8  16      830.91      842.02     38.32 o 
   0   8  16     5345.17     4986.19    333.46 o 
   2   8  16     1303.05     1187.34    108.27 o 
   4   8  16     1334.45     1296.73     54.58 o 
  -5   9  16     2208.55     1892.17    106.91 o 
  -3   9  16       49.26       96.54     30.08 o 
  -1   9  16     1334.33     1257.48     83.06 o 
   1   9  16     1969.79     1295.45     61.20 o 
   3   9  16     1630.24     1441.33    111.22 o 
  -4  10  16      437.63      550.19     78.74 o 
  -2  10  16      670.74      637.94     42.50 o 
   0  10  16     3038.54     2744.59    354.26 o 
   2  10  16      820.86      854.84     45.62 o 
  -1  11  16      877.54      978.81     61.70 o 
   1  11  16     2003.66     1854.68    109.69 o 
  -6   0  17     3732.65     3261.27    272.90 o 
  -4   0  17     2398.94     2393.40    121.61 o 
  -2   0  17      648.84      699.04     49.56 o 
   0   0  17       91.17       93.67     26.44 o 
   2   0  17      338.99      610.15     40.76 o 
   4   0  17       13.98        6.12     36.07 o 
  -7   1  17     1133.56     1091.99     55.49 o 
  -5   1  17      588.77      727.89     38.92 o 
  -3   1  17     2627.58     2743.15     82.50 o 
  -1   1  17      849.78      932.99     38.57 o 
   1   1  17       55.17       77.97     18.40 o 
   3   1  17      103.64      196.16     25.08 o 
   5   1  17      144.07      150.71     30.90 o 
  -6   2  17       21.49      104.67     30.57 o 
  -4   2  17     1835.51     1900.57     64.44 o 
  -2   2  17     2782.18     2833.66     77.93 o 
   0   2  17      296.64      432.62     25.30 o 
   2   2  17     1832.73     1839.80     55.71 o 
   4   2  17       35.73       67.54     26.49 o 
  -5   3  17     1103.69     1048.55     46.78 o 
  -3   3  17     1631.98     1597.28     50.95 o 
  -1   3  17     3966.36     4545.77    115.67 o 
   1   3  17      918.89     1033.29     41.34 o 
   3   3  17     1403.72     1341.04     45.71 o 
   5   3  17      139.44      184.20     31.59 o 
  -6   4  17       36.13       89.96     30.47 o 
  -4   4  17     1661.93     1650.51     58.92 o 
  -2   4  17     2764.58     2956.22     73.94 o 
   0   4  17      106.20      187.92     25.60 o 
   2   4  17      879.52      899.45     36.64 o 
   4   4  17     1108.88     1109.01     44.17 o 
  -5   5  17       10.30       48.67     28.60 o 
  -3   5  17     1519.40     1485.87     46.42 o 
  -1   5  17      468.10      430.12     33.36 o 
   1   5  17      460.81      513.32     33.22 o 
   3   5  17     2079.88     1845.29     53.64 o 
  -4   6  17      596.49      709.64     42.44 o 
  -2   6  17      179.56      180.56     25.66 o 
   0   6  17     1701.13     1592.03     53.10 o 
   2   6  17      187.66      199.28     22.77 o 
   4   6  17      813.54      753.64     37.93 o 
  -5   7  17     2628.11     2499.75    132.27 o 
  -3   7  17     1038.32      981.90     64.54 o 
  -1   7  17      453.46      495.65     34.19 o 
   1   7  17     1520.04     1458.06     66.59 o 
   3   7  17      400.65      427.62     46.86 o 
  -4   8  17     1359.90     1497.74    101.20 o 
  -2   8  17      536.10      673.20     45.56 o 
   0   8  17      876.18      856.05     54.13 o 
   2   8  17     1146.13     1212.11     73.52 o 
  -3   9  17      831.94      847.87     69.72 o 
  -1   9  17      653.14      588.30     66.75 o 
   1   9  17      444.59      508.14     44.69 o 
  -4   0  18      160.43      180.96     46.17 o 
  -2   0  18      565.51      622.52     51.27 o 
   0   0  18     2931.32     2770.03    103.14 o 
   2   0  18     2749.47     2586.31    109.99 o 
  -5   1  18      129.26      186.54     34.74 o 
  -3   1  18      120.77      180.48     31.53 o 
  -1   1  18       66.43      136.06     22.42 o 
   1   1  18     1948.74     1864.80     54.31 o 
   3   1  18      810.95      780.82     38.69 o 
  -4   2  18      134.80      172.71     32.99 o 
  -2   2  18      221.49      593.05     36.91 o 
   0   2  18     2517.21     2453.45     70.34 o 
   2   2  18      200.69      267.46     25.36 o 
  -5   3  18       13.31      142.24     32.30 o 
  -3   3  18      169.24      222.27     32.69 o 
  -1   3  18        3.88       66.53     21.92 o 
   1   3  18      591.73      617.51     32.81 o 
   3   3  18      972.93      843.16     37.27 o 
  -4   4  18      229.13      448.73     41.96 o 
  -2   4  18      356.03      452.75     30.46 o 
   0   4  18      242.01      289.98     28.37 o 
   2   4  18      142.05      133.94     23.01 o 
  -3   5  18      699.90      749.88     48.55 o 
  -1   5  18     1881.83     2014.49     68.06 o 
   1   5  18       41.06       61.88     24.05 o 
  -2   6  18     1582.14     1545.32     59.81 o 
   0   6  18       23.21       14.76     23.99 o 
  -1   7  18       29.22        6.63     28.06 o 
  -2   0  19       22.32       12.24     34.96 o 
   0   0  19     4058.37     4365.65    150.73 o 
  -3   1  19      966.97      986.39     57.28 o 
  -1   1  19     1025.14     1181.84     45.76 o 
   1   1  19     2337.73     2454.77     67.20 o 
  -2   2  19      496.82      702.63     39.37 o 
   0   2  19     3342.43     3357.28     96.39 o 
  -1   3  19     1545.20     1663.99     69.81 o 
                                                 
